# Supplementary material for: N-(3-Chloro­benzo­yl)-2-methyl­benzene­sulfonamide
Source: Acta Crystallogr Sect E Struct Rep Online. 2011 Nov 30;67(Pt 12):o3489. doi: 10.1107/S1600536811050574 (PMC3239113; doi:10.1107/S1600536811050574)
Supplement: Supplementary file 2 [file e-67-o3489-Isup2.hkl]

# 
# h,k,l, Fc-squared, Fo-squared, sigma(Fo-squared) and status flag 
# 
data_I
_shelx_title ' DAS36 C2/C' 
_shelx_refln_list_code          4 
_shelx_F_calc_maximum      414.98 
_exptl_crystal_F_000      1280.00 
_reflns_d_resolution_high  0.8001 
 
loop_ 
 _symmetry_equiv_pos_as_xyz 
 'x, y, z' 
 '-x, y, -z+1/2' 
 'x+1/2, y+1/2, z' 
 '-x+1/2, y+1/2, -z+1/2' 
 '-x, -y, -z' 
 'x, -y, z-1/2' 
 '-x+1/2, -y+1/2, -z' 
 'x+1/2, -y+1/2, z-1/2' 
 
_cell_length_a    18.0430 
_cell_length_b    12.0460 
_cell_length_c    15.5960 
_cell_angle_alpha  90.000 
_cell_angle_beta  118.770 
_cell_angle_gamma  90.000 
 
_shelx_F_squared_multiplier     1.000 
 
loop_ 
 _refln_index_h 
 _refln_index_k 
 _refln_index_l 
 _refln_F_squared_calc 
 _refln_F_squared_meas 
 _refln_F_squared_sigma 
 _refln_observed_status 
   4   0   0    20039.54    19512.88     69.79 o 
   6   0   0     5537.20     5647.14     33.59 o 
   8   0   0     3095.77     3028.60     14.58 o 
  10   0   0      209.99      266.30      4.52 o 
  12   0   0     9705.81     9794.26     40.92 o 
  14   0   0      574.23      589.75     15.63 o 
  16   0   0     4227.54     4432.30     34.02 o 
  18   0   0        1.06        9.46     12.67 o 
   3   1   0    49269.01    50186.45    243.10 o 
   5   1   0      187.01      139.59      7.11 o 
   7   1   0     2092.38     2133.64     13.42 o 
   9   1   0     1631.03     1426.64     15.67 o 
  11   1   0      363.14      311.49      3.98 o 
  13   1   0        8.95        0.31      4.72 o 
  15   1   0     1168.01     1194.96     13.56 o 
  17   1   0       29.35       32.88      8.49 o 
  19   1   0     1021.52     1080.55     24.35 o 
   0   2   0    35215.70    32823.86    122.10 o 
   2   2   0    16460.15    17545.13    181.89 o 
   4   2   0     8042.38     8332.11     32.53 o 
   6   2   0    23948.20    24512.79     72.52 o 
   8   2   0     2069.65     2206.30     31.72 o 
  10   2   0     4004.89     3818.02     22.05 o 
  12   2   0     2128.21     2072.66     27.76 o 
  14   2   0        0.74       18.30      6.23 o 
  16   2   0      275.35      256.20      9.67 o 
  18   2   0       22.86       54.54     22.28 o 
   1   3   0      286.86      149.39      3.16 o 
   3   3   0    18782.11    18430.99     20.73 o 
   5   3   0    18370.90    20844.68     37.34 o 
   7   3   0       35.01       54.46      2.69 o 
   9   3   0     1297.84     1408.31     14.42 o 
  11   3   0      191.98      214.39     10.69 o 
  13   3   0     3258.88     3382.78     46.65 o 
  15   3   0        2.17        0.71      7.44 o 
  17   3   0      146.67      100.31      8.92 o 
  19   3   0      210.45      218.69     10.53 o 
   0   4   0     2026.01     2113.20     11.45 o 
   2   4   0     6139.62     6105.06     18.07 o 
   4   4   0      482.53      420.73      5.56 o 
   6   4   0     7061.27     6326.23     30.84 o 
   8   4   0       22.81       16.82      3.17 o 
  10   4   0     3742.50     3846.61     46.17 o 
  12   4   0      566.55      565.62      9.76 o 
  14   4   0      155.98      192.84     11.01 o 
  16   4   0      698.66      768.46     14.36 o 
  18   4   0       10.40       15.12     14.00 o 
   1   5   0     1264.24     1228.63     23.41 o 
   3   5   0     2028.49     2180.29     12.69 o 
   5   5   0     1779.02     1710.65     10.39 o 
   7   5   0     4301.67     4214.85     24.47 o 
   9   5   0     1628.86     1688.54      9.09 o 
  11   5   0     1624.03     1603.89     13.62 o 
  13   5   0     1800.27     1744.68     15.14 o 
  15   5   0      102.83      111.20      8.41 o 
  17   5   0       91.14       81.06      8.86 o 
   0   6   0     5161.27     5363.15     22.32 o 
   2   6   0     3083.88     3284.13     14.59 o 
   4   6   0      444.57      411.76      5.22 o 
   6   6   0      842.02      802.10      6.13 o 
   8   6   0      428.35      420.21      5.81 o 
  10   6   0     2534.08     2401.01     44.06 o 
  12   6   0     1681.61     1620.31     14.40 o 
  14   6   0        1.71       11.18      7.22 o 
  16   6   0      348.31      363.33     15.44 o 
  18   6   0      138.11      159.58     19.66 o 
   1   7   0      436.12      337.89      5.50 o 
   3   7   0     1498.93     1579.85     26.79 o 
   5   7   0      808.10      837.14      7.51 o 
   7   7   0      329.45      358.68      5.68 o 
   9   7   0     1510.19     1507.11     13.05 o 
  11   7   0       72.88       70.00      7.72 o 
  13   7   0       60.59       52.84      7.14 o 
  15   7   0      211.33      280.19     10.01 o 
  17   7   0      155.20      196.72     14.68 o 
   0   8   0      349.51      336.36      8.29 o 
   2   8   0      131.13      128.40      3.54 o 
   4   8   0      283.95      298.51      5.01 o 
   6   8   0     6097.02     6333.35     89.46 o 
   8   8   0      103.42      103.66      9.67 o 
  10   8   0     2624.91     2534.90     31.43 o 
  12   8   0     1207.66     1115.51     26.67 o 
  14   8   0      141.53      145.78     10.07 o 
  16   8   0      505.33      546.99     17.86 o 
   1   9   0      667.98      735.31      8.78 o 
   3   9   0     4574.88     4480.79     84.01 o 
   5   9   0        3.09        5.86      4.61 o 
   7   9   0     2587.08     2508.00     20.65 o 
   9   9   0      125.04      109.89     10.44 o 
  11   9   0      614.98      568.52     15.21 o 
  13   9   0     1113.92     1132.00     19.99 o 
  15   9   0      289.05      352.82     37.77 o 
   0  10   0       58.79       52.76      8.18 o 
   2  10   0      140.00      157.15      7.19 o 
   4  10   0      708.15      748.50      9.86 o 
   6  10   0       28.85       18.26      8.99 o 
   8  10   0       34.21       35.47      6.73 o 
  10  10   0      314.24      318.83     12.48 o 
  12  10   0        4.59       17.97     11.41 o 
  14  10   0       31.40       44.98     12.61 o 
   1  11   0      298.81      253.84      7.59 o 
   3  11   0      203.64      155.10      7.08 o 
   5  11   0      467.23      418.09     13.43 o 
   7  11   0      447.07      449.74     13.92 o 
   9  11   0      434.86      428.09     13.99 o 
  11  11   0       55.87       39.17      7.54 o 
  13  11   0      158.71      205.42     19.45 o 
   0  12   0      371.15      408.98     12.69 o 
   2  12   0       14.93       14.60      6.41 o 
   4  12   0      308.17      345.82     12.93 o 
   6  12   0      449.00      439.00     14.16 o 
   8  12   0        2.24       -4.20     10.34 o 
  10  12   0      177.22      170.81     12.11 o 
   1  13   0      229.71      250.14     12.46 o 
   3  13   0      451.19      426.48     13.48 o 
   5  13   0       38.32        9.74     10.41 o 
   7  13   0       97.68       96.81     10.61 o 
   9  13   0       89.85      116.98     11.94 o 
   0  14   0      334.43      359.77     12.99 o 
   2  14   0       98.09      137.78     11.36 o 
   4  14   0       53.86       51.29     11.30 o 
   6  14   0       39.91       37.42     11.59 o 
   1  15   0       12.21        9.83      9.58 o 
 -19   1   1      226.15      235.58     26.77 o 
 -17   1   1      249.66      258.15     14.91 o 
 -15   1   1      106.59      120.33     14.69 o 
 -13   1   1     3040.29     3143.31     62.09 o 
 -11   1   1     2207.46     2333.00     20.14 o 
  -9   1   1     2181.43     1966.72     11.49 o 
  -7   1   1       65.94       69.01      2.25 o 
  -5   1   1    31135.93    30824.53    150.32 o 
  -3   1   1     1233.86     1562.93     16.85 o 
   3   1   1     6213.44     6717.08     53.14 o 
   5   1   1      574.23      603.41      7.97 o 
   7   1   1     7810.74     8001.19     46.13 o 
   9   1   1      334.16      341.94      5.39 o 
  11   1   1     4316.66     4436.72     19.95 o 
  13   1   1      131.03      112.25      5.13 o 
  15   1   1     1180.33     1207.96     32.82 o 
  17   1   1      502.20      506.43     17.72 o 
  19   1   1       54.57       46.81      9.95 o 
 -20   2   1        0.74       -7.51      9.07 o 
 -18   2   1      733.89      757.57     13.23 o 
 -16   2   1      432.51      434.87     10.61 o 
 -14   2   1     1093.13     1030.18     33.13 o 
 -12   2   1     2127.68     2173.71     27.98 o 
 -10   2   1     6024.51     5711.54     44.83 o 
  -8   2   1    10332.94    11170.10     34.49 o 
  -6   2   1     9883.18    10721.12     55.54 o 
  -4   2   1     7028.46     6992.87     34.41 o 
  -2   2   1    75149.45    75628.93    217.48 o 
   0   2   1    15695.53    15725.50     90.07 o 
   2   2   1    32795.66    33440.75    225.67 o 
   4   2   1    15378.15    15404.11     93.62 o 
   6   2   1    12053.06    11803.00     67.79 o 
   8   2   1      132.93       75.73      2.32 o 
  10   2   1      621.44      622.20     12.76 o 
  12   2   1       11.20        2.78      6.05 o 
  14   2   1     1881.81     2023.44     16.33 o 
  16   2   1      231.62      187.74      9.17 o 
  18   2   1     1383.12     1635.98     18.27 o 
 -19   3   1      156.24      168.31     10.15 o 
 -17   3   1      429.00      430.90     20.14 o 
 -15   3   1       52.41       46.81     21.83 o 
 -13   3   1      972.86     1023.33     16.74 o 
 -11   3   1      241.54      244.97      3.73 o 
  -9   3   1     1159.11     1049.22     21.48 o 
  -7   3   1     5751.49     6278.59     32.71 o 
  -5   3   1     3198.55     2845.46     10.62 o 
  -3   3   1    10927.31    11787.52     30.32 o 
  -1   3   1      267.37      219.36     12.64 o 
   1   3   1       49.63       46.55      1.83 o 
   3   3   1        0.10       12.11      2.05 o 
   5   3   1     2992.53     3176.57     10.89 o 
   7   3   1    12086.28    11900.49     43.16 o 
   9   3   1       96.61      127.11      5.29 o 
  11   3   1     3525.77     3480.83     40.32 o 
  13   3   1      582.39      549.36     12.22 o 
  15   3   1        4.90       11.40      7.72 o 
  17   3   1        1.60       14.42     11.89 o 
 -18   4   1       60.17       22.43      8.72 o 
 -16   4   1      354.17      425.70     13.00 o 
 -14   4   1     1505.21     1404.66     19.33 o 
 -12   4   1      254.23      265.80      7.75 o 
 -10   4   1      293.98      235.39      6.34 o 
  -8   4   1     5383.38     5508.44     66.05 o 
  -6   4   1      783.32      824.20      4.64 o 
  -4   4   1    13030.13    12858.74     26.99 o 
  -2   4   1      139.02      168.41      3.51 o 
   0   4   1     5481.76     5142.95     31.51 o 
   2   4   1    11472.33    11628.80     81.93 o 
   4   4   1     1366.82     1251.47     12.58 o 
   6   4   1     9086.65     8957.37    116.23 o 
   8   4   1      569.64      471.55      7.05 o 
  10   4   1      446.52      441.15      7.40 o 
  12   4   1     2549.70     2567.08     49.43 o 
  14   4   1       21.98       24.37      7.91 o 
  16   4   1       22.24       26.95     11.84 o 
  18   4   1      214.73      282.83     10.88 o 
 -19   5   1       12.93       12.43      8.84 o 
 -17   5   1        2.99       14.65     11.72 o 
 -15   5   1     1261.55     1291.88     19.89 o 
 -13   5   1      415.31      419.83      9.44 o 
 -11   5   1     1305.41     1350.54     12.28 o 
  -9   5   1      271.35      295.67      4.65 o 
  -7   5   1     7358.09     7971.16     56.62 o 
  -5   5   1     1381.97     1697.04     13.88 o 
  -3   5   1       87.36       50.31      3.41 o 
  -1   5   1      757.59      807.67      9.86 o 
   1   5   1     2743.94     2420.39     12.05 o 
   3   5   1     1194.02     1459.15      7.77 o 
   5   5   1      612.99      590.06      5.98 o 
   7   5   1       35.76       59.86      3.61 o 
   9   5   1      288.71      294.85      5.61 o 
  11   5   1        0.53       -3.62      8.02 o 
  13   5   1        1.20        6.89      7.27 o 
  15   5   1      322.36      271.72      9.64 o 
  17   5   1      462.23      515.27     17.05 o 
 -18   6   1      163.40      190.90     10.21 o 
 -16   6   1        3.99       12.13     10.77 o 
 -14   6   1        6.07       10.49      7.12 o 
 -12   6   1     1172.94     1184.78     12.65 o 
 -10   6   1       29.70       41.83      7.04 o 
  -8   6   1     5446.98     5634.55     54.52 o 
  -6   6   1     3125.73     3027.97     11.93 o 
  -4   6   1     4190.32     3937.54     31.30 o 
  -2   6   1        2.83        1.88      2.28 o 
   0   6   1        1.42       17.93      2.20 o 
   2   6   1     1189.90     1238.46     11.36 o 
   4   6   1     1652.39     1537.66      8.89 o 
   6   6   1      177.47      189.15      4.34 o 
   8   6   1     6659.06     6431.07     78.42 o 
  10   6   1     6768.91     6605.71     85.16 o 
  12   6   1      258.19      253.82     19.77 o 
  14   6   1      584.18      603.84     20.97 o 
  16   6   1       30.27       34.28     14.50 o 
 -17   7   1      133.91      178.02     14.17 o 
 -15   7   1      400.07      414.75     14.56 o 
 -13   7   1       42.66       33.61      7.30 o 
 -11   7   1     1090.67     1040.76     12.12 o 
  -9   7   1     8296.77     8211.45     46.71 o 
  -7   7   1       92.16      101.36      4.92 o 
  -5   7   1     2648.81     2576.55     11.70 o 
  -3   7   1      217.30      236.33      4.56 o 
  -1   7   1     5659.17     6350.71     42.19 o 
   1   7   1     1571.26     1630.73     27.96 o 
   3   7   1      160.03      192.51      6.93 o 
   5   7   1     7595.20     7463.41     73.99 o 
   7   7   1     5155.93     5086.67     48.61 o 
   9   7   1       43.68       41.32      6.74 o 
  11   7   1      961.23      891.28     11.64 o 
  13   7   1       67.66       64.34      7.56 o 
  15   7   1       58.56       68.66      8.91 o 
 -16   8   1      209.85      204.97     14.73 o 
 -14   8   1      246.69      232.36     12.85 o 
 -12   8   1      166.18      192.55     13.64 o 
 -10   8   1      485.33      542.66     14.43 o 
  -8   8   1     1040.60      943.93     14.72 o 
  -6   8   1      464.05      487.24     10.74 o 
  -4   8   1      403.86      329.03      8.93 o 
  -2   8   1      426.58      413.25      6.28 o 
   0   8   1      112.22      114.95      7.92 o 
   2   8   1       59.01       56.40      8.67 o 
   4   8   1       19.96       16.95      4.93 o 
   6   8   1      606.52      580.51      8.42 o 
   8   8   1     1472.44     1431.68     12.45 o 
  10   8   1     1103.29     1026.83     12.02 o 
  12   8   1        0.54        3.67      7.29 o 
  14   8   1      131.24      102.32      8.71 o 
  16   8   1      162.18      185.99     16.83 o 
 -15   9   1     1029.03     1104.92     21.05 o 
 -13   9   1        0.94       20.46     11.22 o 
 -11   9   1     1158.37     1226.13     18.72 o 
  -9   9   1       41.33       53.83      6.76 o 
  -7   9   1      871.77      776.54     16.48 o 
  -5   9   1      710.66      677.22      8.90 o 
  -3   9   1     1368.41     1413.38     12.83 o 
  -1   9   1      643.20      663.12     12.56 o 
   1   9   1     2798.99     2729.37     18.50 o 
   3   9   1     2512.41     2494.34     28.14 o 
   5   9   1     3126.11     3100.09     15.90 o 
   7   9   1      690.95      704.42     31.92 o 
   9   9   1      411.85      443.86     13.23 o 
  11   9   1        2.32       -3.19     10.62 o 
  13   9   1      196.29      205.55     14.36 o 
  15   9   1       33.92       77.06     13.82 o 
 -12  10   1      613.91      610.17     12.19 o 
 -10  10   1       33.82       23.33      6.84 o 
  -8  10   1      664.09      651.69     22.18 o 
  -6  10   1      103.39       93.67      9.76 o 
  -4  10   1      143.04      161.65      8.39 o 
  -2  10   1      350.23      349.34     14.97 o 
   0  10   1      118.40      114.71      6.25 o 
   2  10   1     2277.93     2317.86     18.63 o 
   4  10   1     5401.59     5113.29    117.45 o 
   6  10   1       10.86        6.02      4.49 o 
   8  10   1      830.62      842.18     15.15 o 
  10  10   1      192.81      204.10     12.15 o 
  12  10   1      297.49      348.70     15.09 o 
  14  10   1      312.35      402.74     16.84 o 
 -13  11   1        7.92        5.56     11.59 o 
 -11  11   1      200.98      244.24     13.03 o 
  -9  11   1        1.55        2.18     10.02 o 
  -7  11   1      106.75       93.84     11.25 o 
  -5  11   1     1156.69     1064.20     17.71 o 
  -3  11   1     1151.05     1140.54     11.63 o 
  -1  11   1       15.12       15.25      6.11 o 
   1  11   1      724.69      744.20     24.70 o 
   3  11   1      615.96      537.85      9.47 o 
   5  11   1     1771.43     1759.29     37.94 o 
   7  11   1      121.63       97.36     11.26 o 
   9  11   1       78.29       75.67      7.36 o 
  11  11   1        4.19        2.17     10.56 o 
 -12  12   1       32.24       58.80     11.09 o 
 -10  12   1        5.27       14.66     10.22 o 
  -8  12   1       17.11       28.31     10.20 o 
  -6  12   1        4.12       -2.01     10.15 o 
  -4  12   1       61.59       36.77      9.94 o 
  -2  12   1       12.26       12.37      6.07 o 
   0  12   1      450.52      435.19      8.95 o 
   2  12   1      189.40      219.40      7.87 o 
   4  12   1      190.03      173.07      7.73 o 
   6  12   1        0.01        4.50     10.32 o 
   8  12   1        0.05        6.20     10.58 o 
  10  12   1       26.89       29.64     11.68 o 
  -9  13   1      202.22      242.58     12.99 o 
  -7  13   1        1.63       -0.03      9.28 o 
  -5  13   1       62.00       79.60     10.27 o 
  -3  13   1      272.13      291.34     12.87 o 
  -1  13   1      403.17      434.96      9.44 o 
   1  13   1      123.47       89.56      6.87 o 
   3  13   1        2.59        2.87      6.66 o 
   5  13   1       21.87        3.76     10.18 o 
   7  13   1        1.68       -1.54      9.45 o 
   9  13   1        5.01       11.97     11.82 o 
  -6  14   1       39.07       33.63     11.49 o 
  -4  14   1      267.43      293.70     13.76 o 
  -2  14   1      809.51      901.50     18.42 o 
   0  14   1        0.60        7.77      6.66 o 
   2  14   1      129.24      179.37      7.86 o 
   4  14   1       18.65       20.30     10.54 o 
   6  14   1        2.61      -11.12     11.12 o 
  -1  15   1       37.85       59.71     10.61 o 
 -20   0   2      152.40      133.95     15.78 o 
 -18   0   2        3.31       13.31     11.16 o 
 -16   0   2      623.78      593.91     15.00 o 
 -14   0   2     5004.72     4829.14     30.40 o 
 -12   0   2     9048.04     8139.23     77.39 o 
 -10   0   2    23502.54    23801.47    130.25 o 
  -8   0   2      309.75      527.44      5.29 o 
  -6   0   2     7926.71     8046.23     48.32 o 
  -4   0   2       34.68      158.39      1.98 o 
  -2   0   2      906.06     1147.14     10.50 o 
   0   0   2    32422.61    32835.64    118.47 o 
   2   0   2     8746.15     7978.59     37.95 o 
   4   0   2     3941.24     3787.07     16.33 o 
   6   0   2     5004.22     4622.04     52.97 o 
   8   0   2     3906.52     3762.76     27.50 o 
  10   0   2     5922.90     5486.11     32.76 o 
  12   0   2       31.44       33.24      7.01 o 
  14   0   2     1027.79     1075.84     74.67 o 
  16   0   2      433.69      543.09     17.00 o 
  18   0   2      953.60     1073.28     22.60 o 
 -19   1   2      778.57      859.32     18.92 o 
 -17   1   2      752.18      836.56     26.16 o 
 -15   1   2     2893.99     2725.40     33.90 o 
 -13   1   2        2.83       20.61      6.62 o 
 -11   1   2       38.50       71.49      2.66 o 
  -9   1   2      278.64      221.41      3.35 o 
  -7   1   2       16.94       61.98      1.45 o 
  -5   1   2     2970.52     3075.86     13.87 o 
  -3   1   2     7188.60     6732.23     18.16 o 
  -1   1   2    16047.60    17220.40     85.22 o 
   1   1   2     7996.42     8396.07     21.71 o 
   3   1   2     3117.82     3159.70     11.48 o 
   5   1   2      226.51      183.70      4.83 o 
   7   1   2       84.14      119.07      2.31 o 
   9   1   2     4715.97     4883.25     21.38 o 
  11   1   2     2043.28     1951.21     13.53 o 
  13   1   2     3533.33     3443.41     38.85 o 
  15   1   2      180.54      186.89     10.09 o 
  17   1   2       19.76       13.87      9.24 o 
 -20   2   2       21.88       19.60      9.05 o 
 -18   2   2      250.39      261.40      9.49 o 
 -16   2   2        0.68       -5.19      7.08 o 
 -14   2   2      675.82      658.31     10.23 o 
 -12   2   2      360.93      388.47     18.83 o 
 -10   2   2      326.30      347.61      4.03 o 
  -8   2   2       30.22       23.72      3.67 o 
  -6   2   2     6084.29     6574.30     20.48 o 
  -4   2   2    39124.76    38618.45    125.76 o 
  -2   2   2     4863.67     4978.77      9.84 o 
   0   2   2      530.77      487.30      4.82 o 
   2   2   2    28215.08    26613.03    816.49 o 
   4   2   2     5635.20     5597.57     70.24 o 
   6   2   2     1731.62     1860.51     15.35 o 
   8   2   2      574.87      521.48      6.56 o 
  10   2   2        3.88        0.48      3.44 o 
  12   2   2     1197.92     1118.97      9.81 o 
  14   2   2       70.25       66.10      5.94 o 
  16   2   2      299.15      339.14     10.91 o 
  18   2   2        3.11        5.14      9.31 o 
 -19   3   2       37.92       47.22     14.76 o 
 -17   3   2      213.59      199.71      9.09 o 
 -15   3   2      510.56      498.68      9.66 o 
 -13   3   2     3037.42     3148.95     46.69 o 
 -11   3   2      152.55      126.98      4.07 o 
  -9   3   2     1094.46     1013.80     16.52 o 
  -7   3   2     4965.66     5401.33     22.64 o 
  -5   3   2     4282.37     4727.10     16.79 o 
  -3   3   2     1121.07     1019.68      7.94 o 
  -1   3   2        7.97        4.68      1.58 o 
   1   3   2      266.33      269.29      4.22 o 
   3   3   2     1002.32      804.24      7.39 o 
   5   3   2      588.91      622.41      7.98 o 
   7   3   2      794.39      744.15     10.88 o 
   9   3   2     1811.29     1967.38     20.69 o 
  11   3   2      157.33      133.93      5.44 o 
  13   3   2      932.81     1053.23     12.77 o 
  15   3   2      459.73      525.25     11.80 o 
  17   3   2       50.73       48.28      8.91 o 
 -20   4   2      173.09      169.97     25.08 o 
 -18   4   2      177.98      127.65     12.04 o 
 -16   4   2      191.25      246.90      8.74 o 
 -14   4   2      536.02      572.89      9.47 o 
 -12   4   2      237.53      220.50     10.04 o 
 -10   4   2     1606.70     1723.79     18.86 o 
  -8   4   2     2610.05     2810.59     25.02 o 
  -6   4   2     3734.04     3813.38     13.30 o 
  -4   4   2       25.54       24.98      3.11 o 
  -2   4   2        1.63        7.55      1.61 o 
   0   4   2     4259.77     4794.61    714.29 o 
   2   4   2     9102.16     9669.76     28.09 o 
   4   4   2      294.90      301.74      5.03 o 
   6   4   2     1146.12     1110.21      8.25 o 
   8   4   2      257.39      282.13      7.21 o 
  10   4   2      342.94      308.80      9.45 o 
  12   4   2     2672.35     2707.80     38.26 o 
  14   4   2      698.32      655.38     11.63 o 
  16   4   2      351.85      351.59     10.77 o 
 -19   5   2      183.01      219.12     20.35 o 
 -17   5   2      251.71      246.27      9.27 o 
 -15   5   2      576.30      623.25     10.48 o 
 -13   5   2      971.45      884.07     15.83 o 
 -11   5   2      520.69      650.50     12.95 o 
  -9   5   2     3322.31     3430.98     26.64 o 
  -7   5   2     1610.61     1679.35      6.63 o 
  -5   5   2       27.89       25.85      2.44 o 
  -3   5   2    33464.98    35355.54    103.41 o 
  -1   5   2     6701.94     6745.25     23.05 o 
   1   5   2     3896.73     3927.71     33.33 o 
   3   5   2     1501.58     1559.80     37.61 o 
   5   5   2     1758.12     1778.44     26.44 o 
   7   5   2     1490.86     1641.64     37.75 o 
   9   5   2     1250.86     1248.01      8.77 o 
  11   5   2      327.89      356.08      6.66 o 
  13   5   2      291.50      323.79      9.54 o 
  15   5   2       83.68      115.08      8.55 o 
  17   5   2        5.02       16.20     20.05 o 
 -18   6   2        0.24       17.83      9.09 o 
 -16   6   2        0.05        6.79      6.94 o 
 -14   6   2       12.45       22.80     10.02 o 
 -12   6   2        0.08        0.10      9.73 o 
 -10   6   2      438.74      360.44     21.04 o 
  -8   6   2      815.89      777.78     10.88 o 
  -6   6   2      459.64      398.40      3.94 o 
  -4   6   2     1741.11     1919.92     13.08 o 
  -2   6   2     2047.59     2047.69      7.83 o 
   0   6   2     3465.72     3790.15     38.25 o 
   2   6   2     4832.73     5137.73     22.83 o 
   4   6   2       14.40       19.89      3.58 o 
   6   6   2       47.30       52.86      4.65 o 
   8   6   2      341.72      352.47     10.32 o 
  10   6   2       30.40       23.97      5.13 o 
  12   6   2       84.77       49.60      7.21 o 
  14   6   2      101.94      123.00     16.58 o 
  16   6   2        1.73       -1.27      8.84 o 
 -17   7   2       65.63       62.46     13.03 o 
 -15   7   2      101.28       98.84     11.78 o 
 -13   7   2      882.30      977.19     17.59 o 
 -11   7   2     1902.28     1718.90     14.36 o 
  -9   7   2     5193.10     5322.69     29.56 o 
  -7   7   2      181.03      173.45      6.04 o 
  -5   7   2      474.69      412.03      4.12 o 
  -3   7   2      234.68      262.48      3.18 o 
  -1   7   2      406.30      425.90     12.25 o 
   1   7   2      599.91      600.20      9.92 o 
   3   7   2     4935.76     5127.63     24.57 o 
   5   7   2     1251.38     1270.19      9.60 o 
   7   7   2     3223.48     3141.32     13.04 o 
   9   7   2        4.91        9.01      5.07 o 
  11   7   2       22.58       32.59      7.07 o 
  13   7   2        0.07       -1.55      7.38 o 
  15   7   2      123.65      126.02     23.66 o 
 -16   8   2      828.83      832.96     19.23 o 
 -14   8   2      425.26      401.23     14.12 o 
 -10   8   2       24.72       45.65      6.99 o 
  -8   8   2      167.59      194.47      8.28 o 
  -6   8   2     2445.63     2484.52     32.13 o 
  -4   8   2     1847.71     1930.06     17.68 o 
  -2   8   2       62.78       62.01      4.29 o 
   0   8   2     2883.18     2757.99     13.74 o 
   2   8   2     3086.35     3017.55     20.77 o 
   4   8   2      184.81      154.99      8.73 o 
   6   8   2     4234.38     4260.38     31.55 o 
   8   8   2     3146.38     3082.88     30.63 o 
  10   8   2      854.95      869.19     11.36 o 
  12   8   2      484.23      552.19     10.75 o 
  14   8   2       27.83       22.05      8.23 o 
 -13   9   2      632.96      691.30     16.59 o 
 -11   9   2     1092.51     1041.50     18.01 o 
  -9   9   2     1525.82     1567.88     19.44 o 
  -7   9   2     1126.00     1065.07     25.24 o 
  -5   9   2     1141.94     1135.54     25.57 o 
  -3   9   2     1522.19     1355.22     14.68 o 
  -1   9   2      908.98      913.62      9.46 o 
   1   9   2       22.97        8.91      5.36 o 
   3   9   2     3209.85     3318.44     19.71 o 
   5   9   2      389.38      344.68     12.17 o 
   7   9   2      605.54      657.40     25.90 o 
   9   9   2        7.55        0.51     10.22 o 
  11   9   2        0.16       -0.40     11.03 o 
  13   9   2       17.14       17.40     12.59 o 
 -14  10   2        0.80        4.38     10.53 o 
 -12  10   2      209.58      250.51     13.46 o 
 -10  10   2       32.41       43.95     10.53 o 
  -8  10   2       25.09        7.80      9.68 o 
  -6  10   2      116.93      109.21      9.93 o 
  -4  10   2        4.05        0.16      5.32 o 
  -2  10   2       55.39       38.92      5.74 o 
   0  10   2      197.18      147.58     10.29 o 
   2  10   2       84.16       47.93      6.41 o 
   4  10   2     1274.90     1302.78     21.52 o 
   6  10   2      169.22      187.03     19.45 o 
   8  10   2       17.38        7.73      9.33 o 
  10  10   2       75.23       53.11     10.99 o 
  12  10   2       19.72        6.28     11.98 o 
 -13  11   2        1.78        4.18     10.92 o 
 -11  11   2        0.61        5.05     10.06 o 
  -9  11   2      559.07      493.81     14.57 o 
  -7  11   2      958.69      951.81     17.76 o 
  -5  11   2      222.49      246.92     11.91 o 
  -3  11   2      557.26      631.74      9.54 o 
  -1  11   2      156.38      154.85      6.93 o 
   1  11   2      727.85      739.61     10.28 o 
   3  11   2     1634.63     1466.24     32.59 o 
   5  11   2      256.64      224.25      8.02 o 
   7  11   2      194.48      158.01     11.99 o 
   9  11   2      225.89      245.31     12.28 o 
  11  11   2       52.51       48.23     11.65 o 
 -12  12   2       61.29       42.71     10.60 o 
 -10  12   2      106.82      100.76     11.15 o 
  -8  12   2        1.32       -6.21      9.17 o 
  -6  12   2      154.25      151.61     11.00 o 
  -4  12   2      546.50      517.65     14.52 o 
  -2  12   2      125.44      127.73      6.95 o 
   0  12   2      425.01      434.99     24.78 o 
   2  12   2      269.57      279.68     14.05 o 
   4  12   2      131.06      124.63      7.17 o 
   6  12   2     1032.32     1020.42     18.75 o 
   8  12   2      319.05      305.10     13.88 o 
  10  12   2       12.72       12.83     10.52 o 
  -9  13   2       81.52       73.94     10.79 o 
  -7  13   2      201.24      216.10     12.66 o 
  -5  13   2       46.25       71.37     11.11 o 
  -3  13   2       76.20       97.65     11.17 o 
  -1  13   2      405.77      435.61     16.48 o 
   1  13   2      115.26       98.93      7.41 o 
   3  13   2      109.29       88.08      7.24 o 
   5  13   2       25.61       24.06     10.15 o 
   7  13   2       82.73       69.11     10.99 o 
  -8  14   2       28.47       26.68     11.15 o 
  -6  14   2        0.08       14.50     10.97 o 
  -4  14   2        1.77        8.36      9.58 o 
  -2  14   2       32.85       25.32      9.84 o 
   0  14   2        0.25        8.07      6.51 o 
   2  14   2       98.89       78.14     10.72 o 
   4  14   2        0.46       -8.38     10.35 o 
 -21   1   3      142.68      132.87     12.42 o 
 -19   1   3      221.25      220.18      9.88 o 
 -17   1   3      650.76      628.99     20.85 o 
 -15   1   3     1483.84     1549.41     48.60 o 
 -13   1   3      784.29      749.73      9.71 o 
 -11   1   3     2562.82     2460.96     12.16 o 
  -9   1   3      785.92      834.81      7.72 o 
  -7   1   3     1520.42     1541.54     10.98 o 
  -5   1   3     9695.47     9029.72     38.78 o 
  -3   1   3     1400.63     1619.82      9.72 o 
  -1   1   3       15.98      103.05      2.71 o 
   1   1   3    18900.33    18823.39     37.98 o 
   3   1   3     6633.69     6314.71     20.83 o 
   5   1   3     6769.37     6964.84     34.18 o 
   7   1   3     4472.25     4491.82     29.12 o 
   9   1   3      165.22      207.66      4.39 o 
  11   1   3     2973.32     3082.08     26.06 o 
  13   1   3      566.28      611.88      8.54 o 
  15   1   3      144.60      180.40      6.21 o 
  17   1   3       44.88       29.68      9.22 o 
 -20   2   3      155.65      146.24      9.86 o 
 -18   2   3      243.71      272.24      9.41 o 
 -16   2   3        3.47       -7.21      7.21 o 
 -14   2   3      473.22      425.77     10.02 o 
 -12   2   3     5965.73     5912.18     16.44 o 
 -10   2   3     2305.39     2504.63     19.65 o 
  -8   2   3    26308.62    26309.87     97.54 o 
  -6   2   3     1989.69     2214.18     15.80 o 
  -4   2   3     6739.99     6762.74     44.81 o 
  -2   2   3     5126.02     5120.71     10.70 o 
   0   2   3    20498.13    22006.87     85.48 o 
   2   2   3     1571.57     1539.05      7.52 o 
   4   2   3     7480.55     7129.39     46.96 o 
   6   2   3       91.37       93.13      2.65 o 
   8   2   3     5427.75     5350.04     17.95 o 
  10   2   3      951.06      931.32     14.75 o 
  12   2   3        7.16        5.80      4.59 o 
  14   2   3        0.08       -5.28      5.68 o 
  16   2   3       22.79       13.84      9.38 o 
 -19   3   3     1270.84     1336.89     15.88 o 
 -17   3   3       91.90       88.00      7.82 o 
 -15   3   3      118.10      142.47      7.53 o 
 -13   3   3     1292.78     1202.27     18.70 o 
 -11   3   3     1767.55     1723.08     14.03 o 
  -9   3   3       31.89       55.42      1.62 o 
  -7   3   3    23397.41    24341.49     58.15 o 
  -5   3   3      131.23       92.37      4.68 o 
  -3   3   3     4262.53     3775.66     18.65 o 
  -1   3   3    11340.22    10788.20     16.75 o 
   1   3   3     5433.79     5331.79     43.27 o 
   3   3   3      380.10      249.19      3.83 o 
   5   3   3     1709.32     1986.80     17.82 o 
   7   3   3      431.91      443.66      6.20 o 
   9   3   3     1058.96     1024.94     11.80 o 
  11   3   3      965.93      885.44     18.06 o 
  13   3   3      458.50      442.83      9.30 o 
  15   3   3      368.95      361.64     12.32 o 
  17   3   3       32.48       16.35     13.78 o 
 -20   4   3        6.32       12.58     20.52 o 
 -18   4   3      131.38      149.03      8.85 o 
 -16   4   3      197.55      170.41      8.30 o 
 -14   4   3      103.59      116.74      6.87 o 
 -12   4   3       63.45       72.49      4.53 o 
 -10   4   3      723.21      677.85      6.57 o 
  -8   4   3     5473.15     5381.14     37.54 o 
  -6   4   3       85.32      152.43      3.02 o 
  -4   4   3     2444.10     2498.18     37.41 o 
  -2   4   3     5268.49     4752.20     18.61 o 
   0   4   3       50.44       22.61      2.11 o 
   2   4   3     1712.89     1578.95     33.30 o 
   4   4   3      353.53      293.73      4.18 o 
   6   4   3     1012.78     1026.86     18.89 o 
   8   4   3        9.78       -4.19      4.30 o 
  10   4   3      188.22      185.65      5.52 o 
  12   4   3      441.49      412.77     14.02 o 
  14   4   3      347.44      420.02     10.54 o 
  16   4   3      123.75      130.34      9.64 o 
 -19   5   3       97.08      143.57     16.26 o 
 -17   5   3        7.03        6.62      7.40 o 
 -15   5   3      223.99      239.60     14.87 o 
 -13   5   3      793.22      881.01     12.97 o 
 -11   5   3     1163.52     1137.68     15.46 o 
  -9   5   3     1199.04     1201.68     20.39 o 
  -7   5   3      279.30      277.30      3.77 o 
  -5   5   3     1307.95     1670.77     13.19 o 
  -3   5   3     1664.43     1551.02      8.60 o 
  -1   5   3     1739.82     1882.65     24.03 o 
   1   5   3     1083.94     1194.23      5.16 o 
   3   5   3      807.29      678.07      4.79 o 
   5   5   3     3503.09     3793.35     14.57 o 
   7   5   3     1397.73     1325.92     16.66 o 
   9   5   3        0.35        1.94      6.58 o 
  11   5   3       96.56       74.00      5.63 o 
  13   5   3       12.52       10.16      7.52 o 
  15   5   3       70.40       65.14     10.94 o 
 -18   6   3      887.82     1013.21     20.86 o 
 -16   6   3       76.89       79.50     11.42 o 
 -14   6   3      224.63      240.38      7.79 o 
 -12   6   3       57.14       38.95      9.66 o 
 -10   6   3       31.34       22.15      6.00 o 
  -8   6   3      745.27      642.81      8.09 o 
  -6   6   3     3594.14     3671.51     12.08 o 
  -4   6   3      957.43     1019.84      6.77 o 
  -2   6   3     3420.22     3688.10     10.33 o 
   0   6   3     3803.13     4366.28     25.38 o 
   2   6   3     2101.23     1841.24      9.18 o 
   4   6   3     2871.85     2893.82     12.56 o 
   6   6   3       28.06       48.16      4.76 o 
   8   6   3      237.24      243.02     11.70 o 
  10   6   3      166.55      172.92     12.81 o 
  12   6   3       15.14        1.29      7.06 o 
  14   6   3      702.47      724.19     12.59 o 
  16   6   3      227.68      216.05     38.84 o 
 -17   7   3       63.39       37.55     11.84 o 
 -15   7   3      374.58      319.46     13.59 o 
 -13   7   3       10.12        4.03      9.97 o 
 -11   7   3     4094.14     3854.44     27.49 o 
  -9   7   3     2623.21     2556.29     32.72 o 
  -7   7   3      638.24      639.90      8.32 o 
  -5   7   3     1456.25     1637.12      9.46 o 
  -3   7   3      797.12      832.29      5.80 o 
  -1   7   3     2918.00     3061.29     16.53 o 
   1   7   3     3429.46     3592.56     21.70 o 
   3   7   3      127.87      100.61      7.51 o 
   5   7   3     1934.05     1963.14     27.21 o 
   7   7   3        0.26       -1.33      5.38 o 
   9   7   3      129.00      159.97      9.21 o 
  11   7   3        2.61       -3.46      6.68 o 
  13   7   3        2.45       -4.31      9.73 o 
  15   7   3       76.95       87.36     21.74 o 
 -18   8   3       94.51      106.21     13.89 o 
 -16   8   3       75.62       66.45     12.65 o 
 -14   8   3       14.65       13.17     10.38 o 
 -12   8   3       18.78       24.32      9.51 o 
 -10   8   3      240.12      309.44     11.80 o 
  -8   8   3        6.89       16.14      5.75 o 
  -6   8   3      982.47     1007.10     10.63 o 
  -4   8   3       85.01       59.03      3.57 o 
  -2   8   3      271.30      322.06      5.94 o 
   0   8   3      258.01      325.76      6.44 o 
   2   8   3       19.38        1.14      7.60 o 
   4   8   3      115.92      121.01      8.80 o 
   6   8   3      501.34      503.68     11.57 o 
   8   8   3      840.35      851.77     16.58 o 
  10   8   3      101.95      106.30     11.54 o 
  12   8   3       79.29       81.63     12.15 o 
  14   8   3       38.11       26.06     12.83 o 
 -17   9   3      323.32      309.56     13.75 o 
 -15   9   3      203.20      205.38     12.89 o 
 -13   9   3      551.18      495.70     14.54 o 
 -11   9   3      117.48      187.82     11.57 o 
  -9   9   3       48.05       53.99     10.15 o 
  -7   9   3     1896.51     1889.25     20.70 o 
  -5   9   3     6370.48     5975.90     52.31 o 
  -3   9   3       54.17       75.78      5.91 o 
  -1   9   3       16.99        4.14      5.03 o 
   1   9   3      234.05      293.91     11.14 o 
   3   9   3      732.85      656.95     13.16 o 
   5   9   3      131.06      102.83      8.95 o 
   7   9   3      922.95      898.81     19.96 o 
   9   9   3      524.54      560.93     15.53 o 
  11   9   3      269.02      251.94     13.97 o 
  13   9   3       10.70       -8.43     12.57 o 
 -16  10   3      120.83      103.62     12.04 o 
 -14  10   3      224.79      219.50     12.91 o 
 -12  10   3      221.02      170.38     11.99 o 
 -10  10   3      143.68      120.15     11.30 o 
  -8  10   3     1159.50     1041.96     17.72 o 
  -6  10   3      117.72      165.16     11.16 o 
  -4  10   3      113.70       78.08      9.63 o 
  -2  10   3     1292.30     1346.42     11.73 o 
   0  10   3      586.53      523.98     14.99 o 
   2  10   3      285.30      270.16     12.79 o 
   4  10   3     1904.89     1890.29     20.16 o 
   6  10   3      172.71      159.41      7.13 o 
   8  10   3      309.09      317.83     13.11 o 
  10  10   3      233.46      281.97     14.16 o 
  12  10   3      182.86      164.20     13.65 o 
 -13  11   3      174.45      211.00     13.40 o 
 -11  11   3       63.62       74.23     11.46 o 
  -9  11   3      354.83      337.61     13.92 o 
  -7  11   3      256.54      322.44     13.46 o 
  -5  11   3     1394.71     1253.15     18.56 o 
  -3  11   3        0.25        2.72      9.79 o 
  -1  11   3      360.55      396.10     30.87 o 
   1  11   3       87.83       69.78      6.55 o 
   3  11   3        2.37        3.20      6.28 o 
   5  11   3       92.49      127.26     12.22 o 
   7  11   3      251.94      275.62     11.95 o 
   9  11   3        5.92       10.95     10.33 o 
  11  11   3       17.99       -8.83     11.40 o 
 -12  12   3       68.30       55.63     10.75 o 
 -10  12   3       38.47       36.77     11.60 o 
  -8  12   3       14.93        9.05     10.11 o 
  -6  12   3       32.23       44.58     10.37 o 
  -4  12   3      911.22      846.60     17.29 o 
  -2  12   3      749.17      663.01     15.08 o 
   0  12   3       68.73       73.12      6.57 o 
   2  12   3       61.30       73.82      6.77 o 
   4  12   3      223.82      201.04      7.88 o 
   6  12   3       78.95       87.56     11.31 o 
   8  12   3       16.07       37.33     10.11 o 
 -11  13   3        8.67       25.02     12.13 o 
  -9  13   3       25.99       23.00     11.06 o 
  -7  13   3        3.45        8.48     10.00 o 
  -5  13   3      183.76      201.28     11.95 o 
  -3  13   3      251.03      289.98     12.41 o 
  -1  13   3       17.57       25.57      9.24 o 
   1  13   3      468.61      431.94      9.69 o 
   3  13   3        0.00       -6.60      6.60 o 
   5  13   3        1.17       -1.64     10.15 o 
   7  13   3        5.18       10.59     11.24 o 
  -8  14   3       45.62       39.03     11.69 o 
  -6  14   3      184.89      190.56     12.09 o 
  -4  14   3        0.09       13.34     10.26 o 
  -2  14   3      262.67      224.85     12.44 o 
   0  14   3       18.38       12.51     10.42 o 
   2  14   3        6.79       -3.93      6.82 o 
   4  14   3       75.64       75.79     11.54 o 
 -20   0   4     1255.84     1536.85     24.22 o 
 -18   0   4      888.70      893.16     18.29 o 
 -16   0   4     1752.17     1627.25     36.38 o 
 -14   0   4       65.24       85.17     12.48 o 
 -12   0   4      979.22      983.11      9.02 o 
 -10   0   4     5036.48     5261.33     53.03 o 
  -8   0   4    11075.11    11154.64     79.42 o 
  -6   0   4    23463.46    23137.22     56.77 o 
  -4   0   4    47424.16    49326.70    114.97 o 
  -2   0   4   172210.70   168967.86   1718.34 o 
   0   0   4      316.27      264.40     12.49 o 
   2   0   4     1092.84     1067.76     14.33 o 
   4   0   4     7716.54     7504.64    140.20 o 
   6   0   4     1059.71      869.31     13.29 o 
   8   0   4     5459.42     5540.36     29.08 o 
  10   0   4     3941.62     3925.97     28.98 o 
  12   0   4      796.03      749.36     24.72 o 
  14   0   4        8.76        5.45      5.88 o 
  16   0   4        9.79       -4.39     13.15 o 
 -21   1   4       61.35       67.80      9.27 o 
 -19   1   4        4.07       -7.55      7.55 o 
 -17   1   4      374.71      383.99      9.53 o 
 -15   1   4      452.18      487.34      8.31 o 
 -13   1   4     1766.06     1786.44      8.74 o 
 -11   1   4      252.82      346.46      5.58 o 
  -9   1   4     1426.01     1691.40     12.36 o 
  -7   1   4     1104.78     1094.58      9.52 o 
  -5   1   4      557.63      679.10      7.25 o 
  -3   1   4     3411.24     3296.51     16.72 o 
  -1   1   4   119085.16   116334.02   1043.36 o 
   1   1   4      284.21      225.33      5.37 o 
   3   1   4      351.86      502.13      3.36 o 
   5   1   4      322.44      259.69      4.77 o 
   7   1   4      797.70      665.96      6.15 o 
   9   1   4     1260.59     1279.70     17.26 o 
  11   1   4     1835.62     1759.87     17.12 o 
  13   1   4     1029.81     1037.06     10.29 o 
  15   1   4      114.81      116.08      5.98 o 
  17   1   4      147.21      153.37      8.25 o 
 -20   2   4      108.08      128.57      9.94 o 
 -18   2   4        3.15        0.51      7.41 o 
 -16   2   4       99.12       71.27      5.64 o 
 -14   2   4     3580.65     3487.77     22.93 o 
 -12   2   4     2533.38     2523.34      9.45 o 
 -10   2   4       19.24       33.60      2.00 o 
  -8   2   4    12841.59    13386.81    127.64 o 
  -6   2   4       59.15      108.48      3.44 o 
  -4   2   4       45.78       69.72      1.68 o 
  -2   2   4     9096.67     9390.42     48.77 o 
   0   2   4    17054.77    18512.46     24.26 o 
   2   2   4     3123.91     3356.76     67.18 o 
   4   2   4     4773.62     4675.15     41.17 o 
   6   2   4      683.24      743.26     10.12 o 
   8   2   4     2418.32     2252.57     15.67 o 
  10   2   4      329.70      312.99      6.68 o 
  12   2   4       42.80       36.22      5.81 o 
  14   2   4      130.31      147.71      6.82 o 
  16   2   4        4.14       -1.98      9.62 o 
 -21   3   4       11.51        9.36      8.96 o 
 -19   3   4      139.77      135.18      9.34 o 
 -17   3   4      363.81      340.06      9.50 o 
 -15   3   4      940.18      913.59     10.74 o 
 -13   3   4      278.00      315.18      6.64 o 
 -11   3   4      940.05      824.65      7.56 o 
  -9   3   4      170.84      116.14      3.73 o 
  -7   3   4       91.65       36.19      1.99 o 
  -5   3   4      981.09     1025.01      9.16 o 
  -3   3   4     1098.06      921.34      5.74 o 
  -1   3   4     2731.95     2948.96     11.16 o 
   1   3   4     1119.49     1304.44     10.94 o 
   3   3   4     7162.15     7697.45     27.39 o 
   5   3   4     2326.41     2327.80      9.93 o 
   7   3   4      691.61      686.77      8.11 o 
   9   3   4      600.25      569.89      8.28 o 
  11   3   4       24.43        4.89      5.41 o 
  13   3   4       94.17       74.01      6.10 o 
  15   3   4       22.10       31.50      9.96 o 
 -20   4   4      510.05      515.77     22.67 o 
 -18   4   4        0.48       -1.19     13.10 o 
 -16   4   4      149.60      217.64     14.87 o 
 -14   4   4     1305.59     1365.28     14.80 o 
 -12   4   4        8.95       15.19      4.14 o 
 -10   4   4        2.99        8.45      2.49 o 
  -8   4   4      231.97      264.45      3.01 o 
  -6   4   4      508.61      381.22      7.29 o 
  -4   4   4     2068.82     1944.18     29.90 o 
  -2   4   4     5358.80     5680.10    124.09 o 
   0   4   4     1399.93     1112.38      8.82 o 
   2   4   4     4270.10     4610.82     37.80 o 
   4   4   4       96.35      186.01      4.52 o 
   6   4   4      136.63      128.46      4.85 o 
   8   4   4       62.73       64.17      5.00 o 
  10   4   4      182.93      197.65      6.32 o 
  12   4   4      463.85      464.70     10.92 o 
  14   4   4       19.89        9.05      7.69 o 
  16   4   4        0.41        4.13      8.99 o 
 -19   5   4       77.52       58.56     13.38 o 
 -17   5   4      331.65      347.77      9.29 o 
 -15   5   4       29.58       16.16      5.49 o 
 -13   5   4      605.97      559.37      7.42 o 
 -11   5   4      565.81      528.72      6.08 o 
  -9   5   4      360.77      266.10      5.96 o 
  -7   5   4        6.19        7.66      1.64 o 
  -5   5   4     1658.88     1894.43      7.92 o 
  -3   5   4     1207.62     1347.09     11.53 o 
  -1   5   4     3963.92     4052.47     50.48 o 
   1   5   4     3382.78     3622.87     13.80 o 
   3   5   4      285.19      199.39      6.01 o 
   5   5   4        1.59       -0.84      4.13 o 
   7   5   4      986.98      892.82      8.98 o 
   9   5   4      212.24      181.83      8.47 o 
  11   5   4       60.41       56.28      5.59 o 
  13   5   4        1.02       -7.54      7.54 o 
  15   5   4      440.71      500.85     19.57 o 
 -18   6   4      209.59      233.40     14.55 o 
 -16   6   4       19.49        6.15     10.94 o 
 -14   6   4       93.59       83.88      7.55 o 
 -12   6   4        0.87       -3.32      7.29 o 
 -10   6   4      463.97      416.29     11.21 o 
  -8   6   4      244.01      199.12      5.95 o 
  -6   6   4     1027.23     1074.65     17.25 o 
  -4   6   4      455.85      439.81      4.30 o 
  -2   6   4        1.63        0.80      2.96 o 
   0   6   4      749.71      695.64      5.85 o 
   2   6   4        1.12        1.95      3.07 o 
   4   6   4     1289.43     1363.38      9.41 o 
   6   6   4        9.55       -4.91      4.91 o 
   8   6   4      394.88      413.50     10.65 o 
  10   6   4     1480.66     1399.50     21.11 o 
  12   6   4      374.65      367.03      9.64 o 
  14   6   4       26.52       29.11      8.24 o 
 -19   7   4      381.65      441.21     17.08 o 
 -17   7   4       48.18       19.53      7.58 o 
 -15   7   4        6.10        1.40      6.79 o 
 -13   7   4       41.15       29.04      6.57 o 
 -11   7   4      133.29       73.98      7.80 o 
  -9   7   4     1342.96     1529.91     15.42 o 
  -7   7   4     3081.22     3203.79     27.38 o 
  -5   7   4      149.19      101.50      3.22 o 
  -3   7   4       10.59       34.48      2.90 o 
  -1   7   4       99.94       91.78      3.87 o 
   1   7   4     1058.76      964.74     12.90 o 
   3   7   4       83.01       96.87      8.12 o 
   5   7   4     1739.23     1765.79     17.72 o 
   7   7   4       40.00       21.60      8.04 o 
   9   7   4        4.56        9.37      6.33 o 
  11   7   4        0.01       -1.52     10.75 o 
  13   7   4      187.15      177.69     13.87 o 
 -18   8   4        0.25      -12.91     12.91 o 
 -16   8   4      642.55      663.95     16.03 o 
 -14   8   4      363.35      351.12     13.08 o 
 -12   8   4      317.55      359.32      9.98 o 
 -10   8   4      414.19      396.87     26.47 o 
  -8   8   4       43.73       37.08      5.86 o 
  -6   8   4      627.28      522.84      8.11 o 
  -4   8   4     3158.28     3298.04     11.68 o 
  -2   8   4     1426.49     1458.26     54.10 o 
   0   8   4     1066.51     1216.86     15.12 o 
   2   8   4     3581.90     3434.88     23.97 o 
   4   8   4     1332.40     1335.57     16.55 o 
   6   8   4     1139.86     1101.03     15.66 o 
   8   8   4        4.28        2.06      9.22 o 
  10   8   4      601.40      577.74     16.22 o 
  12   8   4      264.14      313.51     15.43 o 
 -17   9   4       84.88       98.72     12.29 o 
 -15   9   4        5.40        5.65      9.75 o 
 -13   9   4      487.19      400.91     13.22 o 
 -11   9   4      674.73      691.61     15.38 o 
  -9   9   4      570.69      604.72      9.90 o 
  -7   9   4      414.09      488.60      8.61 o 
  -5   9   4      801.02      808.90     24.13 o 
  -3   9   4      581.60      498.02      7.83 o 
  -1   9   4      716.30      657.38      8.62 o 
   1   9   4       13.25        7.64      8.48 o 
   3   9   4        0.08        1.54      8.29 o 
   5   9   4      249.51      236.93     10.42 o 
   7   9   4      169.08      159.14      9.98 o 
   9   9   4      103.30      136.19     12.80 o 
  11   9   4       34.48       15.81     12.01 o 
  13   9   4       34.52       34.92     13.18 o 
 -16  10   4        0.01        2.97     10.46 o 
 -14  10   4       60.88       75.22     11.82 o 
 -12  10   4      216.53      174.97     12.29 o 
 -10  10   4      639.72      654.50     15.56 o 
  -8  10   4        0.00       -9.78      9.78 o 
  -6  10   4      584.81      606.91     14.43 o 
  -4  10   4       20.42       45.03      9.42 o 
  -2  10   4      219.82      308.62     64.18 o 
   0  10   4       56.62       30.87      5.79 o 
   2  10   4      138.56      150.89     10.04 o 
   4  10   4       11.36       13.70      9.58 o 
   6  10   4       29.00       11.40      8.31 o 
   8  10   4      205.46      228.77     13.06 o 
  10  10   4        0.32       -2.17     11.98 o 
 -15  11   4       65.09       67.15     11.22 o 
 -13  11   4      126.00      133.03     12.39 o 
 -11  11   4       38.44       32.72     10.05 o 
  -9  11   4      360.54      361.96     13.75 o 
  -7  11   4     1204.22     1130.16     18.83 o 
  -5  11   4        1.87        7.20     10.06 o 
  -3  11   4      615.30      529.35     13.77 o 
  -1  11   4       25.57       23.25      5.89 o 
   1  11   4      137.99      108.52      6.97 o 
   3  11   4       47.01       63.90      6.53 o 
   5  11   4       80.07       68.21      9.30 o 
   7  11   4      103.12      143.88     11.67 o 
   9  11   4      101.81      114.13     12.22 o 
 -12  12   4       84.84       68.03     10.79 o 
 -10  12   4      325.86      310.01     13.63 o 
  -8  12   4       40.66       53.82     10.35 o 
  -6  12   4        0.15        9.67     10.26 o 
  -4  12   4      145.13      153.96     12.09 o 
  -2  12   4        1.68        4.41      9.34 o 
   0  12   4        5.63        8.73      6.05 o 
   2  12   4       22.00       13.31      6.28 o 
   4  12   4       97.70       89.56      8.73 o 
 -11  13   4       20.22        9.74     11.52 o 
  -9  13   4        3.45        0.53     11.08 o 
  -7  13   4      166.23      202.05     12.53 o 
  -5  13   4        0.01       -1.60     10.56 o 
  -3  13   4        1.01        9.77      9.22 o 
  -1  13   4       12.58        3.80     10.23 o 
   1  13   4       24.00        6.76      6.57 o 
   3  13   4       11.29       23.03      6.54 o 
   5  13   4      137.98      154.96     11.58 o 
  -8  14   4        8.70       11.13     11.95 o 
  -6  14   4       16.77       24.62     10.76 o 
  -4  14   4       12.30        9.00     10.36 o 
  -2  14   4        1.06        7.68     10.21 o 
   0  14   4        0.32       -7.35      9.64 o 
   2  14   4        1.30       -5.12      6.93 o 
 -21   1   5      266.61      251.68     30.14 o 
 -19   1   5        3.96       -3.67      7.53 o 
 -17   1   5      348.96      319.35      5.87 o 
 -15   1   5        7.07        6.10      5.87 o 
 -13   1   5       18.68       30.70      4.61 o 
 -11   1   5     3980.35     3489.47     33.48 o 
  -9   1   5     7146.25     7169.86     18.09 o 
  -7   1   5       38.19       48.72      2.04 o 
  -5   1   5        7.72       15.32      1.17 o 
  -3   1   5      863.68      811.25      3.55 o 
  -1   1   5     4706.02     5551.51     62.83 o 
   1   1   5    15268.06    14333.66    248.16 o 
   3   1   5     2225.57     2403.72     28.28 o 
   5   1   5     1626.00     1548.30     17.70 o 
   7   1   5      269.88      249.68      8.76 o 
   9   1   5      329.99      296.32     10.24 o 
  11   1   5      442.46      466.15      6.86 o 
  13   1   5        0.23        4.31      7.32 o 
  15   1   5       72.06       65.28      5.97 o 
 -20   2   5       19.85       28.91      8.84 o 
 -18   2   5      419.65      439.79     10.00 o 
 -16   2   5      292.93      242.14      6.57 o 
 -14   2   5     5281.24     5134.34     34.31 o 
 -12   2   5      189.00      173.20      3.85 o 
 -10   2   5      382.14      370.35      5.98 o 
  -8   2   5      146.51      130.19      3.86 o 
  -6   2   5     3972.56     3570.62     12.98 o 
  -4   2   5     5955.35     6651.65     22.34 o 
  -2   2   5     4045.50     3703.99      8.84 o 
   0   2   5     7590.21     8136.95     17.93 o 
   2   2   5      152.58       82.15     18.48 o 
   4   2   5     1376.72     1458.57     22.71 o 
   6   2   5     3374.52     3581.25     28.82 o 
   8   2   5      135.34      101.79      5.85 o 
  10   2   5     1495.54     1514.64      9.79 o 
  12   2   5       70.53       60.72      6.21 o 
  14   2   5      405.38      428.36     10.36 o 
  16   2   5       58.50       60.62     21.48 o 
 -21   3   5       25.03       42.82     13.01 o 
 -19   3   5       28.31       40.06      7.97 o 
 -17   3   5      241.60      239.04      7.18 o 
 -15   3   5      129.28      126.34      5.95 o 
 -13   3   5     1036.15     1060.78     10.14 o 
 -11   3   5      830.08      743.77      4.74 o 
  -9   3   5     2769.09     2718.46     14.65 o 
  -7   3   5      742.12     1018.36     14.68 o 
  -5   3   5      218.07      234.08      6.30 o 
  -3   3   5     1037.62     1156.84     18.48 o 
  -1   3   5      909.39      969.85      6.58 o 
   1   3   5      122.21      172.49     21.95 o 
   3   3   5     3926.28     3842.35     60.24 o 
   5   3   5     1304.09     1089.53     13.60 o 
   7   3   5      120.82      140.85      5.43 o 
   9   3   5       15.20       14.81      5.50 o 
  11   3   5       45.31       21.70      5.97 o 
  13   3   5       38.86       26.68      6.23 o 
  15   3   5        0.07      -12.27     12.27 o 
 -20   4   5       31.72       38.61      8.56 o 
 -18   4   5        0.09        6.58      7.00 o 
 -16   4   5     2290.95     2188.53     18.90 o 
 -14   4   5      329.75      297.53      6.45 o 
 -12   4   5     1646.88     1730.42     13.33 o 
 -10   4   5     1589.94     1693.42     14.73 o 
  -8   4   5     2666.75     2807.50     11.32 o 
  -6   4   5     1595.34     1627.24     38.34 o 
  -4   4   5       10.28       13.42      4.68 o 
  -2   4   5        2.68        6.67      2.78 o 
   0   4   5     6205.84     6315.14     40.17 o 
   2   4   5      118.60      160.13      3.96 o 
   4   4   5     4635.27     4814.42     34.30 o 
   6   4   5     2441.73     2322.56     13.03 o 
   8   4   5        0.32       -0.87      5.03 o 
  10   4   5     1421.59     1483.55     11.29 o 
  12   4   5        0.15        0.35      5.63 o 
  14   4   5        5.06       -7.37     10.30 o 
 -19   5   5      189.09      199.90     14.58 o 
 -17   5   5      478.66      470.82     13.83 o 
 -15   5   5      214.88      224.32      6.43 o 
 -13   5   5      103.31       85.93      5.33 o 
 -11   5   5      216.31      181.03      9.03 o 
  -9   5   5      186.23      176.89      9.09 o 
  -7   5   5     1082.39      979.81     13.91 o 
  -5   5   5      207.30      173.70      3.02 o 
  -3   5   5     3317.19     3348.12     12.62 o 
  -1   5   5      598.36      765.59      6.36 o 
   1   5   5       11.23       14.84      2.18 o 
   3   5   5      314.69      258.01     13.06 o 
   5   5   5      262.38      274.09      5.92 o 
   7   5   5      334.47      354.77      7.11 o 
   9   5   5      168.26      185.47     11.26 o 
  11   5   5        1.38        3.92      5.59 o 
  13   5   5        5.00       -0.07      7.81 o 
  15   5   5        8.97       17.59     12.48 o 
 -20   6   5        4.05      -10.28     12.64 o 
 -18   6   5      160.80      183.89     14.24 o 
 -16   6   5      399.71      461.21     11.30 o 
 -14   6   5      479.90      446.40      7.60 o 
 -12   6   5      531.45      599.41     19.31 o 
 -10   6   5        3.87       28.82      5.42 o 
  -8   6   5     2354.98     2358.90     25.44 o 
  -6   6   5       19.01       14.44      3.04 o 
  -4   6   5     1301.25     1541.37      9.68 o 
  -2   6   5      603.76      563.51      6.09 o 
   0   6   5     5199.77     5293.90     80.12 o 
   2   6   5     1109.16     1003.51     13.24 o 
   4   6   5     2819.60     2869.29     21.56 o 
   6   6   5      343.64      270.10     10.43 o 
   8   6   5     1066.10     1023.22     10.85 o 
  10   6   5        0.13       -1.91      5.11 o 
  12   6   5       11.26        7.74      7.34 o 
  14   6   5       80.53       87.67      9.12 o 
 -19   7   5        2.92       15.84     12.68 o 
 -17   7   5       90.40      109.18     18.82 o 
 -15   7   5       10.71        4.45      8.36 o 
 -13   7   5      335.40      278.20     18.00 o 
 -11   7   5     5328.90     5266.25    108.31 o 
  -9   7   5      864.68      817.57     21.06 o 
  -7   7   5        1.17        0.48      4.57 o 
  -5   7   5       35.59       47.91      3.21 o 
  -3   7   5     1014.66      993.54     49.03 o 
  -1   7   5      982.15      948.01     13.02 o 
   1   7   5      677.32      618.49     11.62 o 
   3   7   5      123.27      137.80      9.00 o 
   5   7   5     1112.27      997.37     15.30 o 
   7   7   5      397.20      414.89     12.01 o 
   9   7   5       31.46       35.38      8.72 o 
  11   7   5       10.00        8.76     11.51 o 
  13   7   5       45.44       21.70     13.42 o 
 -18   8   5        0.64       -3.14     10.07 o 
 -16   8   5      181.67      139.34     11.37 o 
 -14   8   5      410.24      399.81      9.78 o 
 -12   8   5       37.50       33.92      6.97 o 
 -10   8   5       35.56       59.78      7.08 o 
  -8   8   5     1321.18     1245.76     19.89 o 
  -6   8   5      604.48      645.95     11.98 o 
  -4   8   5      156.47      181.57     10.47 o 
  -2   8   5       18.90       13.27      7.37 o 
   0   8   5        4.52        3.08      7.66 o 
   2   8   5        1.82       32.55      8.99 o 
   4   8   5      263.62      294.18     11.04 o 
   6   8   5      146.14      149.53     10.22 o 
   8   8   5        0.34       -8.75      8.75 o 
  10   8   5      127.97      125.05      8.00 o 
  12   8   5       35.66       19.05     12.79 o 
 -17   9   5      571.85      655.22     17.42 o 
 -15   9   5      666.29      615.16     15.57 o 
 -13   9   5       38.86       47.42     10.75 o 
 -11   9   5      160.31      101.49      7.39 o 
  -9   9   5       19.21       21.67      6.49 o 
  -7   9   5      375.38      351.77      8.02 o 
  -5   9   5     4366.27     4523.02     29.78 o 
  -3   9   5      722.13      578.61     13.43 o 
  -1   9   5      769.45      744.51     14.08 o 
   1   9   5       82.88       83.36      9.27 o 
   3   9   5        1.80        6.46      9.05 o 
   5   9   5      461.53      416.00     12.75 o 
   7   9   5       18.60       32.67      9.24 o 
   9   9   5        1.37        3.86      7.20 o 
  11   9   5      497.15      576.66     17.97 o 
 -16  10   5      106.22      125.77     12.77 o 
 -14  10   5      212.95      221.83     12.38 o 
 -12  10   5      385.58      421.31     13.88 o 
 -10  10   5      144.99      118.60      7.51 o 
  -8  10   5     1203.91     1123.46     26.38 o 
  -6  10   5     1010.44      930.22     16.68 o 
  -4  10   5       66.61       93.61     10.20 o 
  -2  10   5      357.43      402.65      7.98 o 
   0  10   5        0.42       -3.94      5.82 o 
   2  10   5     2685.14     2804.90     24.61 o 
   4  10   5     1056.39     1168.89     17.86 o 
   6  10   5        7.46       -1.79      8.92 o 
   8  10   5      456.08      449.46     18.62 o 
  10  10   5       13.51       20.48     12.45 o 
 -15  11   5       59.34       38.27     11.51 o 
 -13  11   5        2.23       -4.07     10.39 o 
 -11  11   5        0.15        1.24      9.88 o 
  -9  11   5       23.91       54.01     10.49 o 
  -7  11   5      171.76      155.08     12.28 o 
  -5  11   5       47.07       67.00     11.06 o 
  -3  11   5       32.59       41.74      9.96 o 
  -1  11   5      171.47      175.53      6.97 o 
   1  11   5       11.98        7.38      5.91 o 
   3  11   5        4.54        5.22      9.75 o 
   5  11   5        0.42        1.49      9.30 o 
   7  11   5       12.25        7.92      7.17 o 
   9  11   5       25.92       49.71     12.46 o 
 -12  12   5        1.28       17.29     11.30 o 
 -10  12   5       81.77       94.81     12.19 o 
  -8  12   5       57.92       36.95     10.02 o 
  -6  12   5        0.27       -3.20      9.99 o 
  -4  12   5      282.51      430.90     14.10 o 
  -2  12   5       85.25       78.65     10.81 o 
   0  12   5       15.09        3.68      6.07 o 
   2  12   5      183.30      196.31     13.09 o 
   4  12   5        7.65        1.03      9.28 o 
   6  12   5       23.92       14.20     10.29 o 
   8  12   5       70.67       92.77     12.66 o 
 -11  13   5      101.42      132.37     11.71 o 
  -9  13   5      191.82      176.29     12.31 o 
  -7  13   5        2.11       10.96     10.40 o 
  -5  13   5      249.31      223.77     12.90 o 
  -3  13   5      124.07      155.81     12.21 o 
  -1  13   5       43.46       16.45     10.36 o 
   1  13   5      120.42      152.92      8.06 o 
   3  13   5        1.15        1.84      6.94 o 
   5  13   5       16.78       19.14     13.48 o 
  -6  14   5       69.24       72.41     12.01 o 
  -4  14   5      144.89      157.76     12.91 o 
  -2  14   5      127.64      158.88     13.20 o 
   0  14   5       32.86       14.40      9.93 o 
   2  14   5        0.44       -1.17      8.56 o 
 -22   0   6      831.38      922.52     22.28 o 
 -20   0   6     1427.09     1652.59     23.95 o 
 -18   0   6       41.70       33.79      6.83 o 
 -16   0   6     3208.84     3027.43     25.62 o 
 -14   0   6      232.26      182.85      9.08 o 
 -12   0   6     5146.22     5124.47     26.76 o 
 -10   0   6     5566.56     5759.41     34.78 o 
  -8   0   6     1275.58     1565.80      5.93 o 
  -6   0   6    11406.10    12515.42     64.67 o 
  -4   0   6     7400.43     6950.65     47.81 o 
  -2   0   6    14521.95    14093.25     59.65 o 
   0   0   6     1246.44     1121.23     23.27 o 
   2   0   6      722.71      794.19     10.56 o 
   4   0   6     2739.70     2652.63     19.23 o 
   6   0   6      480.08      351.32     10.56 o 
   8   0   6      375.75      285.65     11.14 o 
  10   0   6        1.71       11.16      7.34 o 
  12   0   6     1856.65     1881.04     28.63 o 
  14   0   6       13.55       -7.31      7.80 o 
 -21   1   6      178.63      211.31     30.13 o 
 -19   1   6      566.96      529.08     16.32 o 
 -17   1   6       66.82       60.93      5.77 o 
 -15   1   6      493.92      457.89      6.15 o 
 -13   1   6      409.68      395.86      6.71 o 
 -11   1   6     3886.75     3847.17     17.01 o 
  -9   1   6       14.84        6.60      1.65 o 
  -7   1   6    10317.98    10321.05     40.25 o 
  -5   1   6    13556.86    14222.20     76.85 o 
  -3   1   6    22492.09    23875.54     79.07 o 
  -1   1   6     2216.65     2034.72     18.89 o 
   1   1   6      760.77      584.93     11.87 o 
   3   1   6      443.14      502.09      4.76 o 
   5   1   6      178.97      146.88      3.23 o 
   7   1   6     2118.89     1920.15     39.68 o 
   9   1   6     2561.94     2583.51     13.76 o 
  11   1   6      506.45      504.43      7.31 o 
  13   1   6       91.07       90.39      5.88 o 
  15   1   6        0.69       -4.10     13.68 o 
 -20   2   6       13.65       18.78     16.24 o 
 -18   2   6       19.13        3.42      5.78 o 
 -16   2   6        0.07       -2.36      5.19 o 
 -14   2   6     1033.36     1031.04     20.36 o 
 -12   2   6      871.10      824.70      9.18 o 
 -10   2   6       92.80       83.59      2.25 o 
  -8   2   6      193.11      200.96      4.21 o 
  -6   2   6      120.73      120.10      3.30 o 
  -4   2   6       71.91      133.41      5.30 o 
  -2   2   6     2037.47     2112.51     17.47 o 
   0   2   6     1593.38     1605.94      9.24 o 
   2   2   6     1819.13     1910.18     22.57 o 
   4   2   6        2.21        8.66      3.12 o 
   6   2   6      281.51      300.25      6.35 o 
   8   2   6      102.14       76.84      8.65 o 
  10   2   6      419.88      403.76      8.07 o 
  12   2   6       75.37       69.42      6.38 o 
  14   2   6       13.90       23.17      7.63 o 
 -21   3   6       53.64       47.00     18.17 o 
 -19   3   6      713.21      627.34      9.35 o 
 -17   3   6      396.74      503.88      8.34 o 
 -15   3   6      423.68      415.96      7.30 o 
 -13   3   6       22.63       37.50      6.96 o 
 -11   3   6      207.55      249.83      3.46 o 
  -9   3   6     1182.63     1115.65     11.95 o 
  -7   3   6     2426.90     2271.76     10.70 o 
  -5   3   6      791.15      791.76      9.38 o 
  -3   3   6      111.66      109.98      7.60 o 
  -1   3   6     3762.85     3740.01     26.40 o 
   1   3   6      921.76      842.87     11.23 o 
   3   3   6     3163.70     3076.48     37.14 o 
   5   3   6       10.25       10.17      2.84 o 
   7   3   6      734.95      665.50     82.01 o 
   9   3   6       88.49      102.89      7.04 o 
  11   3   6       42.34       41.60      5.97 o 
  13   3   6       55.05       53.35      6.40 o 
  15   3   6      143.65      107.11     31.27 o 
 -20   4   6      183.87      234.73     15.33 o 
 -18   4   6       20.41        6.96      7.64 o 
 -16   4   6     1688.59     1698.84     13.18 o 
 -14   4   6     2237.39     2108.53     25.62 o 
 -12   4   6       77.09       47.13      6.70 o 
 -10   4   6      226.60      227.39      3.81 o 
  -8   4   6     1569.14     1786.66      8.52 o 
  -6   4   6      205.06      238.29      3.77 o 
  -4   4   6     5832.10     5770.18     20.60 o 
  -2   4   6      280.81      304.55     27.74 o 
   0   4   6     1850.04     1689.76      9.35 o 
   2   4   6       37.25       24.30      6.81 o 
   4   4   6       29.14       44.00     11.54 o 
   6   4   6       95.02       71.45      6.50 o 
   8   4   6      122.60      133.13      6.49 o 
  10   4   6      556.51      553.45     21.36 o 
  12   4   6      445.00      482.25     13.07 o 
  14   4   6        3.48        0.49      8.45 o 
 -19   5   6      448.75      375.46     16.10 o 
 -17   5   6        7.80       16.02     12.17 o 
 -15   5   6      219.51      165.27      6.05 o 
 -13   5   6      435.94      483.98      8.50 o 
 -11   5   6      748.27      651.63     15.22 o 
  -9   5   6      194.18      210.91      3.47 o 
  -7   5   6     3426.42     3285.63     19.03 o 
  -5   5   6     3109.64     3714.78    453.41 o 
  -3   5   6     4204.31     3939.89     50.95 o 
  -1   5   6       49.66       33.80      3.62 o 
   1   5   6      956.25      959.52     20.26 o 
   3   5   6        3.72        2.81      8.96 o 
   5   5   6       24.24        2.31      7.86 o 
   7   5   6     1974.38     1926.33     13.48 o 
   9   5   6      917.47      867.74     15.72 o 
  11   5   6      130.80      131.52      6.34 o 
  13   5   6       14.81        5.84      6.20 o 
 -20   6   6        9.23       -7.76     13.30 o 
 -18   6   6       39.62       35.57      8.78 o 
 -16   6   6      241.99      247.02      8.20 o 
 -14   6   6      123.59      142.26     12.21 o 
 -12   6   6     1438.82     1268.44     27.22 o 
 -10   6   6      554.67      602.74      9.81 o 
  -8   6   6      543.75      515.47      7.50 o 
  -6   6   6      150.46      169.39      5.50 o 
  -4   6   6     1277.26     1416.10      9.73 o 
  -2   6   6      224.47      325.95      5.45 o 
   0   6   6     1552.35     1623.82     74.86 o 
   2   6   6     1087.48     1108.55     14.59 o 
   4   6   6      183.24      146.89      9.58 o 
   6   6   6       92.46      121.01      9.94 o 
   8   6   6        2.46       -4.85      9.42 o 
  10   6   6       56.63       36.60      7.43 o 
  12   6   6        4.15       -1.94      7.89 o 
 -17   7   6      665.34      642.96     61.75 o 
 -15   7   6        3.87        4.23      6.77 o 
 -13   7   6     1567.90     1371.61     16.33 o 
 -11   7   6      643.56      697.88     25.03 o 
  -9   7   6       70.12      113.74      6.16 o 
  -7   7   6       10.83        0.14      4.68 o 
  -5   7   6     1598.95     1709.32     27.06 o 
  -3   7   6       48.94       29.98      4.27 o 
  -1   7   6     1426.86     1270.63     15.16 o 
   1   7   6      171.28      250.97     10.27 o 
   3   7   6     1110.17     1010.77     15.65 o 
   5   7   6      107.52      126.49     10.43 o 
   7   7   6       63.73       84.68     10.42 o 
   9   7   6      113.27       75.84      9.66 o 
  11   7   6      186.17      216.45     13.09 o 
 -16   8   6      553.84      453.86     10.62 o 
 -14   8   6      416.40      497.40     10.18 o 
 -12   8   6       11.14        4.61      6.95 o 
 -10   8   6     3425.89     3648.29     19.37 o 
  -8   8   6        0.14        1.21      5.54 o 
  -6   8   6     1603.47     1564.55     42.90 o 
  -4   8   6     1146.23     1019.08     11.86 o 
  -2   8   6      115.25      125.77      9.02 o 
   0   8   6     2031.21     1870.16     19.37 o 
   2   8   6     1657.48     1932.28     20.45 o 
   4   8   6     1430.11     1452.20     18.71 o 
   6   8   6     3096.99     3155.02     27.15 o 
   8   8   6       11.32       13.35      9.15 o 
  10   8   6      174.24      195.95      9.86 o 
  12   8   6       75.49      106.75     14.29 o 
 -17   9   6      467.55      475.22     14.98 o 
 -15   9   6      209.19      193.48      9.77 o 
 -13   9   6      801.26      694.82     11.29 o 
 -11   9   6      615.66      631.39     10.56 o 
  -9   9   6     1987.17     1827.61     14.49 o 
  -7   9   6      110.10      103.17      7.44 o 
  -5   9   6        1.73        1.02      9.40 o 
  -3   9   6      160.44      174.77     10.23 o 
  -1   9   6      186.63      239.97     11.10 o 
   1   9   6      387.72      515.30     13.07 o 
   3   9   6      458.01      410.10     12.76 o 
   5   9   6       20.34       25.90     10.12 o 
   7   9   6        2.81        3.93      9.20 o 
   9   9   6       64.53       63.13      8.19 o 
  11   9   6        0.28       21.51     13.41 o 
 -16  10   6       23.39       36.22     11.16 o 
 -14  10   6      105.69      108.05     11.98 o 
 -12  10   6        5.70        1.36      6.88 o 
 -10  10   6      155.49      113.74      7.32 o 
  -8  10   6      494.70      444.68     11.60 o 
  -6  10   6      187.02      246.86     12.09 o 
  -4  10   6        6.93        6.43      9.48 o 
  -2  10   6      220.60      184.02      6.98 o 
   0  10   6       13.38       27.21      9.06 o 
   2  10   6       29.41       50.79     10.13 o 
   4  10   6       63.85       46.70     10.18 o 
   6  10   6       21.35       21.72     10.06 o 
   8  10   6      585.07      570.95     15.26 o 
  10  10   6        4.61       30.94     13.24 o 
 -13  11   6      305.38      303.10     13.99 o 
 -11  11   6      309.02      316.67      9.22 o 
  -9  11   6       80.52       84.96     10.78 o 
  -7  11   6     1066.25     1120.99     19.15 o 
  -5  11   6       19.92       14.27      9.37 o 
  -3  11   6      118.99       90.46     10.75 o 
  -1  11   6        5.28        4.79      5.82 o 
   1  11   6      339.75      311.19     12.34 o 
   3  11   6      558.73      528.20     14.62 o 
   5  11   6      439.41      523.83     15.06 o 
   7  11   6       34.28       53.32     10.55 o 
 -12  12   6        2.07        5.15      9.99 o 
 -10  12   6      237.83      212.87     12.62 o 
  -8  12   6      344.17      358.42     13.94 o 
  -6  12   6       63.90       34.27     10.93 o 
  -4  12   6      649.68      699.14     16.86 o 
  -2  12   6       12.33       19.00     10.12 o 
   0  12   6      168.51      160.84      7.56 o 
   2  12   6      143.96      139.66      7.78 o 
   4  12   6        2.66        1.46      9.94 o 
   6  12   6      172.75      204.67     12.82 o 
 -11  13   6        0.16        8.42     11.29 o 
  -9  13   6       56.75       36.48     12.15 o 
  -7  13   6      170.68      188.17     13.04 o 
  -5  13   6       12.04       16.31     10.39 o 
  -3  13   6      224.40      279.74     13.51 o 
  -1  13   6      154.03      137.30     11.38 o 
   1  13   6        0.12       -1.31      9.85 o 
   3  13   6        5.77        3.76      6.80 o 
  -6  14   6      219.12      213.21     13.02 o 
  -4  14   6       40.07       43.42     12.00 o 
  -2  14   6        3.58       -7.41      9.75 o 
   0  14   6        0.03      -11.26     11.26 o 
 -21   1   7      514.33      486.01     10.00 o 
 -19   1   7       25.25       14.97      6.48 o 
 -17   1   7      927.02      886.95      8.16 o 
 -15   1   7       76.82       74.70      4.66 o 
 -13   1   7       14.25       18.19      3.41 o 
 -11   1   7     1112.64     1191.98     15.34 o 
  -9   1   7     7984.22     7731.78     15.95 o 
  -7   1   7     2319.98     2490.42     11.12 o 
  -5   1   7    12292.97    13146.34     47.51 o 
  -3   1   7     3181.46     3490.72     24.29 o 
  -1   1   7    10592.26    10583.30     48.40 o 
   1   1   7     2648.91     2349.85     56.29 o 
   3   1   7       49.08       43.91      3.69 o 
   5   1   7     1740.23     1658.14     13.00 o 
   7   1   7     1486.20     1435.84     13.28 o 
   9   1   7      157.38      161.34      8.93 o 
  11   1   7      555.30      640.80     11.68 o 
  13   1   7        0.09       -1.31      5.51 o 
 -22   2   7      353.27      350.57     31.21 o 
 -20   2   7        4.81       -6.36      6.36 o 
 -18   2   7      133.48      136.31      8.46 o 
 -16   2   7       45.74       36.26      5.18 o 
 -14   2   7     3554.69     3589.54     20.84 o 
 -12   2   7     6539.37     6188.40     22.73 o 
 -10   2   7      309.31      296.05      4.08 o 
  -8   2   7     1883.78     1940.94     19.50 o 
  -6   2   7      878.56      807.83      3.52 o 
  -4   2   7     5986.03     6834.70     34.78 o 
  -2   2   7     3860.33     4021.63     27.27 o 
   0   2   7     3551.23     3543.84     37.52 o 
   2   2   7     1814.61     1766.27     21.25 o 
   4   2   7     1814.10     1843.98     28.46 o 
   6   2   7       34.97       25.55      8.80 o 
   8   2   7      943.09      876.33     11.71 o 
  10   2   7      716.80      544.78     14.37 o 
  12   2   7        0.83       10.99      9.05 o 
  14   2   7      394.56      386.93      9.00 o 
 -21   3   7      515.43      526.94     15.45 o 
 -19   3   7        2.69       -6.25      6.25 o 
 -17   3   7      548.64      453.88      8.10 o 
 -15   3   7      114.51       77.61      6.08 o 
 -13   3   7     1166.65     1257.14     15.05 o 
 -11   3   7      271.93      221.63      3.72 o 
  -9   3   7    17122.84    16999.56     41.72 o 
  -7   3   7     1214.13     1084.48      5.28 o 
  -5   3   7     4805.73     4840.54     44.19 o 
  -3   3   7     1640.26     1660.32     11.58 o 
  -1   3   7     9017.93     9559.73     37.61 o 
   1   3   7      977.82     1048.53      9.16 o 
   3   3   7     3257.41     3109.87     15.69 o 
   5   3   7        0.46       -3.26      5.52 o 
   7   3   7      838.05      818.15     24.46 o 
   9   3   7      127.55       91.42      7.18 o 
  11   3   7      704.20      763.74     17.90 o 
  13   3   7       14.58       14.77      6.58 o 
 -20   4   7       22.04       40.87     10.78 o 
 -18   4   7      220.02      171.22     21.00 o 
 -16   4   7      359.36      313.69     21.20 o 
 -14   4   7      124.53      149.31      6.43 o 
 -12   4   7     1291.06     1233.79     19.47 o 
 -10   4   7     1274.18     1204.61     14.49 o 
  -8   4   7     2087.43     2366.04     22.37 o 
  -6   4   7      245.03      215.25      3.50 o 
  -4   4   7        9.21       17.99      7.20 o 
  -2   4   7      486.14      514.95      6.47 o 
   0   4   7      139.17      141.43      4.85 o 
   2   4   7        5.47        4.56      7.63 o 
   4   4   7       32.06       27.80      7.65 o 
   6   4   7        6.21        4.11      5.35 o 
   8   4   7       79.41       72.53      6.63 o 
  10   4   7       35.23       24.68      7.04 o 
  12   4   7       45.67       56.48     10.20 o 
 -21   5   7       20.00       35.42     13.41 o 
 -19   5   7      705.64      760.54     13.66 o 
 -17   5   7        4.66        2.26      7.94 o 
 -15   5   7      953.73     1024.40     18.46 o 
 -13   5   7      367.59      362.70      7.77 o 
 -11   5   7     1056.74     1072.47     27.09 o 
  -9   5   7      635.53      719.86      8.51 o 
  -7   5   7      811.67      853.72      7.18 o 
  -5   5   7      510.83      584.68      7.05 o 
  -3   5   7     4237.40     4228.51     15.56 o 
  -1   5   7      283.84      318.09      5.80 o 
   1   5   7     2724.48     2663.61     24.08 o 
   3   5   7      175.42      172.14      9.62 o 
   5   5   7      407.24      400.97     11.83 o 
   7   5   7       54.81       61.71      9.47 o 
   9   5   7       50.24       47.71     10.17 o 
  11   5   7        0.82        0.79      7.59 o 
  13   5   7      272.54      267.99     10.66 o 
 -20   6   7      114.50      124.78     14.11 o 
 -18   6   7      436.25      393.84     15.63 o 
 -16   6   7      256.06      235.47     13.29 o 
 -14   6   7      929.62      812.12     35.96 o 
 -12   6   7     4532.32     4412.53    119.73 o 
 -10   6   7      614.47      644.49     11.34 o 
  -8   6   7      928.92     1051.66      9.87 o 
  -6   6   7       43.69       51.77      4.47 o 
  -4   6   7      320.18      388.06      6.34 o 
  -2   6   7     4791.45     4762.69     85.83 o 
   0   6   7     1729.86     1707.96     17.85 o 
   2   6   7     1994.45     1830.30     18.95 o 
   4   6   7     2680.54     2671.84     23.83 o 
   6   6   7       16.11       47.10      9.36 o 
   8   6   7      248.11      214.33     12.31 o 
  10   6   7       87.40       89.38     10.33 o 
  12   6   7       94.56       84.57     16.65 o 
 -19   7   7      531.61      545.46     17.99 o 
 -17   7   7      656.27      604.71     17.67 o 
 -15   7   7     1691.77     1593.47     88.96 o 
 -13   7   7      532.39      508.52     11.83 o 
 -11   7   7     3713.82     3826.48     81.85 o 
  -9   7   7      178.25      112.91      6.27 o 
  -7   7   7       26.03       25.16      4.81 o 
  -5   7   7      568.42      548.91      7.69 o 
  -3   7   7       59.96       77.21      4.92 o 
  -1   7   7      686.64      625.49     12.59 o 
   1   7   7     1443.31     1512.13     18.13 o 
   3   7   7       25.82       44.63     10.04 o 
   5   7   7     1278.78     1101.21     17.77 o 
   7   7   7      991.99      964.93     17.31 o 
   9   7   7       20.84        4.48      9.11 o 
  11   7   7      132.66      109.50     25.65 o 
 -18   8   7       61.18       84.14     13.10 o 
 -16   8   7        1.85       -7.66      7.66 o 
 -14   8   7      674.91      612.69     17.12 o 
 -12   8   7      517.04      400.24      9.26 o 
 -10   8   7      140.34      196.13      7.73 o 
  -8   8   7        4.82       -2.11      5.73 o 
  -6   8   7      769.25      679.00     18.39 o 
  -4   8   7      138.79      180.09     10.20 o 
  -2   8   7      397.62      440.30     11.91 o 
   0   8   7       84.24       63.55      9.57 o 
   2   8   7      342.02      292.25     12.39 o 
   4   8   7      152.75      194.30     11.65 o 
   6   8   7      633.31      625.75     15.22 o 
   8   8   7        0.75        5.34      9.10 o 
  10   8   7       45.55       20.09     18.83 o 
 -17   9   7       66.40       96.47      8.66 o 
 -15   9   7      503.92      520.66     11.16 o 
 -13   9   7       93.34       57.70      7.65 o 
 -11   9   7      132.21      102.42      7.38 o 
  -9   9   7      241.17      192.94      7.66 o 
  -7   9   7      601.97      557.10     18.78 o 
  -5   9   7      296.99      339.65     12.83 o 
  -3   9   7      125.58      134.55     10.40 o 
  -1   9   7      243.06      310.95     11.91 o 
   1   9   7      584.02      513.78     14.39 o 
   3   9   7      106.78      108.97     10.48 o 
   5   9   7      154.89      155.94     11.50 o 
   7   9   7       17.01       11.04     10.63 o 
   9   9   7      114.83       97.39     12.37 o 
 -16  10   7       78.63       73.58      8.91 o 
 -14  10   7       20.66        3.84      7.56 o 
 -12  10   7       67.69       83.80     10.05 o 
 -10  10   7       57.11       46.34      6.78 o 
  -8  10   7     1759.73     1942.29     22.82 o 
  -6  10   7     3574.60     3531.64     28.66 o 
  -4  10   7       83.74      113.66     11.50 o 
  -2  10   7      399.61      333.71     12.45 o 
   0  10   7      103.77      123.47     10.37 o 
   2  10   7     1175.79     1172.49     18.93 o 
   4  10   7      521.57      540.21     14.88 o 
   6  10   7       10.01       24.72     10.48 o 
   8  10   7      368.10      420.65     15.70 o 
 -15  11   7      185.86      193.97     12.63 o 
 -13  11   7       35.13       21.69      7.88 o 
 -11  11   7      266.55      229.18      8.92 o 
  -9  11   7      184.62      154.08     11.73 o 
  -7  11   7      118.92       70.35     10.76 o 
  -5  11   7       10.27       13.23     10.52 o 
  -3  11   7       82.76       97.16     10.90 o 
  -1  11   7       56.82       78.77     10.32 o 
   1  11   7      284.53      333.88     13.37 o 
   3  11   7       26.60       14.90     10.96 o 
   5  11   7       16.04       27.98     10.94 o 
   7  11   7        3.57       10.53     11.21 o 
 -12  12   7       49.18       79.21     12.19 o 
 -10  12   7        0.21        0.16     11.02 o 
  -8  12   7       36.16       43.08     11.65 o 
  -6  12   7      169.41      149.19     12.57 o 
  -4  12   7       15.87       22.29     11.65 o 
  -2  12   7       11.23       10.42      9.92 o 
   0  12   7       58.99       92.98     11.67 o 
   2  12   7       53.58       38.81     11.23 o 
   4  12   7        0.10        6.18     10.82 o 
  -9  13   7       67.41       75.73     11.23 o 
  -7  13   7        0.05       -4.37     10.14 o 
  -5  13   7      193.03      212.38     13.67 o 
  -3  13   7      157.69      161.20     12.09 o 
  -1  13   7        5.56       14.53     11.36 o 
   1  13   7       18.37       11.41     11.67 o 
   3  13   7        0.67       -2.07      7.70 o 
  -4  14   7        8.04        7.18     11.19 o 
 -22   0   8     1604.68     1779.00     26.84 o 
 -20   0   8      294.25      262.08     11.94 o 
 -18   0   8      229.16      186.54     20.35 o 
 -16   0   8      246.91      221.65     14.38 o 
 -14   0   8      894.85      921.50     10.17 o 
 -12   0   8     1034.74     1054.18     18.67 o 
 -10   0   8     7249.59     7037.00     45.47 o 
  -8   0   8       76.60      137.90      5.37 o 
  -6   0   8    15388.77    16385.65     98.05 o 
  -4   0   8     3121.60     3739.51     54.59 o 
  -2   0   8    13562.67    13106.23     96.42 o 
   0   0   8      427.88      511.90      9.77 o 
   2   0   8      614.67      674.95     12.00 o 
   4   0   8      527.22      395.83     10.94 o 
   6   0   8     6074.98     6001.25     34.92 o 
   8   0   8      466.55      398.93     14.35 o 
  10   0   8       86.10       86.21     13.13 o 
  12   0   8      910.02      859.07     19.88 o 
 -21   1   8      296.98      368.35      9.28 o 
 -19   1   8      873.61      919.62     10.49 o 
 -17   1   8      259.03      217.76      5.92 o 
 -15   1   8     1390.09     1449.57     15.99 o 
 -13   1   8       69.22       50.43      4.18 o 
 -11   1   8     2985.87     3086.30     11.49 o 
  -9   1   8     1738.36     1711.23     10.38 o 
  -7   1   8     9006.51     9381.83     67.21 o 
  -5   1   8     2617.95     2786.57     13.76 o 
  -3   1   8    24131.81    24775.73     60.91 o 
  -1   1   8      220.30      294.68     12.12 o 
   1   1   8       40.59       28.02      2.40 o 
   3   1   8        6.09       -0.95      5.31 o 
   5   1   8      243.42      194.40     11.88 o 
   7   1   8       11.21        3.48      7.15 o 
   9   1   8     1581.42     1536.38     30.76 o 
  11   1   8        0.32        5.37      7.72 o 
  13   1   8       36.36       49.99      6.13 o 
 -22   2   8      169.85      183.24      8.55 o 
 -20   2   8       30.31       36.58      6.65 o 
 -18   2   8        0.94       -1.32      7.04 o 
 -16   2   8     2829.30     2751.57     12.17 o 
 -14   2   8        0.21       -0.35      4.38 o 
 -12   2   8      785.07      765.38      8.29 o 
 -10   2   8        8.29       10.86      2.72 o 
  -8   2   8      119.81      125.77      2.81 o 
  -6   2   8      195.14      185.31      3.67 o 
  -4   2   8      539.08      605.93     19.26 o 
  -2   2   8     2951.62     3058.22     20.49 o 
   0   2   8      115.41      124.22      6.76 o 
   2   2   8        0.63        1.64      6.12 o 
   4   2   8      164.61      190.90      7.07 o 
   6   2   8      157.30      148.87      7.55 o 
   8   2   8        4.05        1.97      7.77 o 
  10   2   8       92.75       56.24      8.82 o 
  12   2   8        0.23        8.24      6.56 o 
 -21   3   8       10.11       -7.21      8.71 o 
 -19   3   8      131.98      117.53      8.77 o 
 -17   3   8      147.46      164.12     15.15 o 
 -15   3   8      374.43      386.77     13.68 o 
 -13   3   8     2910.43     2971.97     15.67 o 
 -11   3   8       44.58       62.16      6.00 o 
  -9   3   8     3745.08     4121.72     50.01 o 
  -7   3   8     2943.36     2922.91      8.35 o 
  -5   3   8     2130.04     2187.91     12.15 o 
  -3   3   8      787.95      949.06     15.59 o 
  -1   3   8     5299.90     5573.43     27.86 o 
   1   3   8       23.93       61.11     27.71 o 
   3   3   8     1132.24     1165.01     26.22 o 
   5   3   8       14.06       -5.32      6.41 o 
   7   3   8      499.14      450.39     16.79 o 
   9   3   8      383.95      382.83     14.24 o 
  11   3   8      293.39      272.98      9.90 o 
  13   3   8       36.56       32.37      6.85 o 
 -20   4   8      381.43      422.82     11.79 o 
 -18   4   8      425.23      454.33     11.12 o 
 -16   4   8     1000.79     1071.63     19.07 o 
 -14   4   8     1096.72      983.87     16.85 o 
 -12   4   8       16.15       14.64      3.75 o 
 -10   4   8     4209.28     3884.68     14.99 o 
  -8   4   8      508.93      569.63      5.39 o 
  -6   4   8       69.59       66.62      2.75 o 
  -4   4   8     2944.97     3182.47     19.09 o 
  -2   4   8     1225.59     1146.56      9.33 o 
   0   4   8      146.73      157.57      4.53 o 
   2   4   8     3028.75     3026.52     31.36 o 
   4   4   8      159.49      213.51     10.00 o 
   6   4   8     1329.90     1303.11     18.82 o 
   8   4   8      467.42      460.14      9.43 o 
  10   4   8      103.92      118.85     14.39 o 
  12   4   8      159.06      149.77      7.66 o 
 -21   5   8      299.04      262.94     11.08 o 
 -19   5   8      190.55      168.41     13.91 o 
 -17   5   8      943.00      881.01     18.54 o 
 -15   5   8      147.16      157.41     12.08 o 
 -13   5   8     1029.53      980.20     10.56 o 
 -11   5   8        3.96        0.77      5.31 o 
  -9   5   8      212.02      228.64      4.31 o 
  -7   5   8     1844.34     1886.65     30.37 o 
  -5   5   8       68.13       35.11      4.30 o 
  -3   5   8      179.90      168.13      5.21 o 
  -1   5   8     2869.91     2993.92     35.28 o 
   1   5   8      257.22      326.92      6.37 o 
   3   5   8      473.01      363.87     12.14 o 
   5   5   8      317.30      310.25     12.27 o 
   7   5   8       54.71       36.51     10.45 o 
   9   5   8      734.00      723.20     16.97 o 
  11   5   8      234.60      304.97     18.75 o 
 -20   6   8       27.79       16.70     12.34 o 
 -18   6   8        0.04      -10.74     12.40 o 
 -16   6   8       19.02       33.89     10.93 o 
 -14   6   8       14.51       16.06      6.21 o 
 -12   6   8      230.28      166.99     11.72 o 
 -10   6   8       14.45       -2.47      5.69 o 
  -8   6   8      771.25      786.22     20.09 o 
  -6   6   8      633.19      575.53      7.81 o 
  -4   6   8       23.42       33.89      4.45 o 
  -2   6   8        0.97        2.42      4.50 o 
   0   6   8      102.95       94.31      9.20 o 
   2   6   8      346.34      358.62     12.09 o 
   4   6   8      132.81      128.70     12.01 o 
   6   6   8      522.56      472.17     14.27 o 
   8   6   8        0.10       -5.81     10.82 o 
  10   6   8       55.46       57.65     11.20 o 
 -19   7   8       87.42       36.14     12.94 o 
 -17   7   8      398.86      436.09     16.52 o 
 -15   7   8       53.21       59.35     15.13 o 
 -13   7   8      173.32      251.96      8.33 o 
 -11   7   8      102.85       67.86      7.29 o 
  -9   7   8       69.24       59.18     12.33 o 
  -7   7   8     1018.66      919.24      9.97 o 
  -5   7   8      864.28      869.53     19.09 o 
  -3   7   8       39.20       42.24      5.13 o 
  -1   7   8      297.81      332.27     11.26 o 
   1   7   8      130.60      169.27     10.93 o 
   3   7   8     1237.17     1183.11     18.46 o 
   5   7   8      631.06      664.13     15.81 o 
   7   7   8      128.70      135.10     11.98 o 
   9   7   8       11.11        1.35      9.99 o 
  11   7   8        1.75        4.64     12.22 o 
 -18   8   8        7.10       -1.82     12.53 o 
 -16   8   8      865.82      817.96     35.64 o 
 -14   8   8      604.73      494.51     29.54 o 
 -12   8   8       16.86        2.35      7.55 o 
 -10   8   8     1445.80     1514.47     13.57 o 
  -8   8   8      319.25      368.53     26.74 o 
  -6   8   8     1781.97     1946.71     22.14 o 
  -4   8   8     3658.56     3837.99     28.00 o 
  -2   8   8        0.92       19.41      9.20 o 
   0   8   8     4187.75     3897.38     29.72 o 
   2   8   8      330.92      302.76     13.42 o 
   4   8   8      174.15      143.25     12.01 o 
   6   8   8      425.13      397.97     14.80 o 
   8   8   8       54.89       57.00     11.81 o 
  10   8   8       37.46       56.67     15.93 o 
 -17   9   8      605.27      596.68     20.06 o 
 -15   9   8       12.64       16.63      7.56 o 
 -13   9   8      369.15      404.36      9.83 o 
 -11   9   8       47.13       52.24      8.28 o 
  -9   9   8      686.91      714.58     10.59 o 
  -7   9   8      180.54      137.44      7.20 o 
  -5   9   8      103.78      112.89     11.14 o 
  -3   9   8      271.48      232.74     12.03 o 
  -1   9   8      374.83      454.78     13.68 o 
   1   9   8       14.02        7.76      9.98 o 
   3   9   8      377.57      325.42     13.12 o 
   5   9   8      194.19      173.19     11.90 o 
   7   9   8       75.05       90.17     11.56 o 
   9   9   8      426.73      397.11     15.14 o 
 -16  10   8        2.02       -7.24      7.95 o 
 -14  10   8       42.58       18.63      8.09 o 
 -12  10   8       17.10       18.53      8.38 o 
 -10  10   8        3.66       -2.57      6.70 o 
  -8  10   8       35.18       36.51     10.33 o 
  -6  10   8       58.10       74.48     11.93 o 
  -4  10   8       10.26       11.26     10.29 o 
  -2  10   8       41.22       22.10     10.27 o 
   0  10   8        9.37       11.65     10.72 o 
   2  10   8       63.42       89.35     11.72 o 
   4  10   8      182.49      158.90     12.54 o 
   6  10   8        1.62       -1.04      9.70 o 
 -15  11   8        7.38        5.12     12.81 o 
 -13  11   8      260.39      256.95     11.07 o 
 -11  11   8      122.88      120.89     12.29 o 
  -9  11   8       65.89       32.72     11.30 o 
  -7  11   8      127.41      116.26     11.74 o 
  -5  11   8       88.60      101.80     11.91 o 
  -3  11   8      425.66      416.56     14.35 o 
  -1  11   8      209.41      238.60     12.66 o 
   1  11   8        9.88       16.76     11.24 o 
   3  11   8      232.61      236.68     12.76 o 
   5  11   8       51.06       62.66     11.60 o 
 -12  12   8        0.02        7.40     10.47 o 
 -10  12   8      122.06      115.78     12.69 o 
  -8  12   8      391.40      367.02     15.08 o 
  -6  12   8       65.07       81.12     11.37 o 
  -4  12   8      652.17      665.67     17.39 o 
  -2  12   8       18.55       22.71     10.24 o 
   0  12   8      356.90      324.69     14.23 o 
   2  12   8      116.82      139.93     12.34 o 
   4  12   8       28.50       42.23     11.90 o 
  -9  13   8       34.93       66.03     12.42 o 
  -7  13   8      233.51      254.91     14.48 o 
  -5  13   8      189.02      201.55     14.16 o 
  -3  13   8       17.55       18.36     11.65 o 
  -1  13   8       78.47       99.40     11.89 o 
   1  13   8       34.85       25.54     11.56 o 
 -21   1   9      203.55      222.00     11.54 o 
 -19   1   9        4.76        5.18      5.26 o 
 -17   1   9      928.37      933.10     11.55 o 
 -15   1   9     4393.24     4267.96     16.41 o 
 -13   1   9      605.77      572.32     10.15 o 
 -11   1   9     1755.50     1643.58      9.54 o 
  -9   1   9     2178.65     2276.35      7.57 o 
  -7   1   9       16.26       32.05      2.42 o 
  -5   1   9      802.97      804.58      4.59 o 
  -3   1   9      615.77      490.91      5.71 o 
  -1   1   9     2960.02     2868.87     11.44 o 
   1   1   9     1983.06     2136.33     30.54 o 
   3   1   9        1.85        0.49      6.15 o 
   5   1   9      365.57      367.38     17.53 o 
   7   1   9      319.81      284.15      9.56 o 
   9   1   9        0.19        2.24      9.29 o 
  11   1   9      123.87      113.48      7.75 o 
 -22   2   9      541.47      492.67     33.51 o 
 -20   2   9      150.10      140.87     13.37 o 
 -18   2   9     1019.81      956.11     13.09 o 
 -16   2   9       13.94       19.10      5.60 o 
 -14   2   9      997.75      984.24      9.30 o 
 -12   2   9     7754.05     7636.78     41.80 o 
 -10   2   9     3862.22     3599.81     22.76 o 
  -8   2   9      288.00      235.34      7.49 o 
  -6   2   9       28.48       28.76      1.85 o 
  -4   2   9     1754.50     1534.21     18.18 o 
  -2   2   9      392.96      427.47      4.75 o 
   0   2   9     3189.07     3156.68    163.29 o 
   2   2   9      432.34      439.06      8.35 o 
   4   2   9     2850.32     2683.37     17.38 o 
   6   2   9       87.56      125.60      8.62 o 
   8   2   9     1280.59     1235.19     14.96 o 
  10   2   9      607.58      634.88     12.95 o 
  12   2   9        7.49        5.95      6.99 o 
 -21   3   9       63.35       54.42     13.75 o 
 -19   3   9      622.35      687.80     12.35 o 
 -17   3   9      148.07      138.72     12.20 o 
 -15   3   9     3645.27     3715.51     62.65 o 
 -13   3   9      187.48      153.81      6.69 o 
 -11   3   9      133.45       97.51      4.92 o 
  -9   3   9      489.24      477.07      5.54 o 
  -7   3   9      146.46      130.52      4.35 o 
  -5   3   9      257.92      301.46      5.60 o 
  -3   3   9     1099.10     1136.12      7.01 o 
  -1   3   9       29.45       19.50      5.69 o 
   1   3   9     1608.10     1937.29    272.61 o 
   3   3   9       71.51       94.97      7.17 o 
   5   3   9        0.02       -6.70      9.78 o 
   7   3   9      201.53      137.54     14.77 o 
   9   3   9      100.89      107.67     12.89 o 
  11   3   9        7.91       17.26      6.76 o 
 -20   4   9        0.97        7.22     12.24 o 
 -18   4   9      422.43      425.35     15.54 o 
 -16   4   9      197.50      146.07     12.47 o 
 -14   4   9      714.32      745.76     15.93 o 
 -12   4   9        1.20        4.68      3.87 o 
 -10   4   9      130.62      132.55      5.71 o 
  -8   4   9      378.23      372.41      5.37 o 
  -6   4   9      208.64      235.54      5.72 o 
  -4   4   9      607.38      523.14      7.37 o 
  -2   4   9       26.62       29.54      3.91 o 
   0   4   9     1051.11     1132.88     26.12 o 
   2   4   9     1615.74     1556.55     44.11 o 
   4   4   9      338.26      295.88     18.39 o 
   6   4   9       14.41       -7.95     10.78 o 
   8   4   9      184.98      233.00     13.91 o 
  10   4   9       30.64       33.54     10.60 o 
 -21   5   9      173.52      134.88     14.47 o 
 -19   5   9      101.06      102.55     13.20 o 
 -17   5   9      256.06      269.54     14.02 o 
 -15   5   9       97.92       89.94     11.10 o 
 -13   5   9     1055.57     1180.08     27.86 o 
 -11   5   9       18.37       10.82      5.10 o 
  -9   5   9     4151.78     4367.02     28.08 o 
  -7   5   9      834.56      719.49      8.56 o 
  -5   5   9      283.63      279.34     14.48 o 
  -3   5   9     1459.86     1385.48     27.47 o 
  -1   5   9      359.89      409.91      7.29 o 
   1   5   9       48.75       24.37      8.93 o 
   3   5   9      313.38      350.44     12.39 o 
   5   5   9      221.76      196.47     11.87 o 
   7   5   9      634.24      642.43     16.65 o 
   9   5   9      111.63      115.42     11.68 o 
  11   5   9       97.71      114.74      9.15 o 
 -20   6   9        2.07       -6.69     12.40 o 
 -18   6   9      791.38      949.86     20.38 o 
 -16   6   9      461.92      475.86     15.42 o 
 -14   6   9      200.80      248.04      7.65 o 
 -12   6   9     3355.30     3137.47     37.54 o 
 -10   6   9      113.59       94.51     10.47 o 
  -8   6   9      637.29      536.38      6.59 o 
  -6   6   9     3171.66     3307.02     22.41 o 
  -4   6   9       21.89       14.55      5.08 o 
  -2   6   9     3444.85     3717.06     55.04 o 
   0   6   9      336.35      336.28     11.67 o 
   2   6   9      527.12      535.60     14.86 o 
   4   6   9      607.38      533.71     15.04 o 
   6   6   9      581.24      565.37     15.81 o 
   8   6   9        0.91      -10.98     10.98 o 
  10   6   9      236.13      226.50     14.35 o 
 -19   7   9       71.17       44.43     13.31 o 
 -17   7   9       30.26       33.95     12.48 o 
 -15   7   9      723.47      631.94     29.10 o 
 -13   7   9        4.16        5.41      6.65 o 
 -11   7   9      549.26      535.57     16.29 o 
  -9   7   9      441.42      479.08      8.62 o 
  -7   7   9      899.84      921.14     10.44 o 
  -5   7   9     2081.18     2227.44     18.46 o 
  -3   7   9      575.69      521.61     13.55 o 
  -1   7   9       44.44       50.02      9.98 o 
   1   7   9      794.25      677.55     15.89 o 
   3   7   9      563.86      611.11     15.81 o 
   5   7   9       29.78       27.52     11.10 o 
   7   7   9      277.32      275.17     13.61 o 
   9   7   9        0.57      -10.74     10.81 o 
 -18   8   9      162.74      141.26     14.22 o 
 -16   8   9      187.88      169.18     12.00 o 
 -14   8   9      156.40      179.76      8.42 o 
 -12   8   9      699.83      617.45     10.65 o 
 -10   8   9      595.97      568.02     24.51 o 
  -8   8   9       19.34       17.75      6.08 o 
  -6   8   9      873.52      941.42     31.26 o 
  -4   8   9     2112.28     2174.55     22.78 o 
  -2   8   9      395.80      429.69     13.35 o 
   0   8   9        2.80        8.56     10.72 o 
   2   8   9        1.43       -4.20     10.33 o 
   4   8   9       60.60       30.12     11.21 o 
   6   8   9        5.02       -1.57     10.14 o 
   8   8   9        3.97       -8.64     11.48 o 
 -17   9   9       19.00        3.66     12.46 o 
 -15   9   9      172.76      192.59      8.88 o 
 -13   9   9       50.21       45.27      7.72 o 
 -11   9   9      252.39      246.24      8.34 o 
  -9   9   9      556.64      535.43     20.19 o 
  -7   9   9       89.20       74.82     10.71 o 
  -5   9   9      203.94      163.85     12.59 o 
  -3   9   9      519.21      570.12     15.02 o 
  -1   9   9       53.34       54.07     11.21 o 
   1   9   9     1311.22     1292.34     20.12 o 
   3   9   9      164.01      195.56     13.09 o 
   5   9   9        5.42       -5.52     10.79 o 
   7   9   9      100.54       97.78     12.57 o 
 -16  10   9      245.30      255.35      9.94 o 
 -14  10   9      130.67      142.40      8.52 o 
 -12  10   9       62.61       44.57     11.56 o 
 -10  10   9       39.36       20.90      6.73 o 
  -8  10   9      866.61      910.34     18.28 o 
  -6  10   9     1865.04     2066.51     24.77 o 
  -4  10   9        0.07       -2.58     10.66 o 
  -2  10   9     1718.05     1682.67     22.47 o 
   0  10   9      321.08      321.19     14.31 o 
   2  10   9      223.31      243.49     13.07 o 
   4  10   9      345.50      339.89     14.88 o 
   6  10   9       15.66       13.38     11.43 o 
 -13  11   9       63.56       82.05      8.01 o 
 -11  11   9       90.22       81.78     11.77 o 
  -9  11   9       82.92       79.16     12.28 o 
  -7  11   9      317.01      263.55     13.38 o 
  -5  11   9        0.87       -2.82     10.99 o 
  -3  11   9      369.75      345.92     14.18 o 
  -1  11   9       38.14       41.88     11.65 o 
   1  11   9      878.96      896.26     19.27 o 
   3  11   9      154.93      162.49     13.02 o 
 -12  12   9       12.91       18.60     10.39 o 
 -10  12   9        5.02       -3.52     11.84 o 
  -8  12   9        2.41        6.05     12.15 o 
  -6  12   9       60.72       85.89     11.55 o 
  -4  12   9       12.98       10.07     10.19 o 
  -2  12   9       24.27       62.01     12.28 o 
   0  12   9       28.97       46.36     12.41 o 
   2  12   9       56.69       60.58     12.46 o 
  -7  13   9       30.88       20.33     12.75 o 
  -5  13   9      164.37      166.18     13.02 o 
  -3  13   9       55.40       76.48     11.73 o 
  -1  13   9       44.58       22.60     12.85 o 
 -22   0  10      347.87      440.89     17.32 o 
 -20   0  10     1929.18     1752.28     16.51 o 
 -18   0  10      614.10      627.19     10.95 o 
 -16   0  10      411.54      370.14     13.02 o 
 -14   0  10     2383.44     2373.90     22.45 o 
 -12   0  10       50.43       39.34      8.30 o 
 -10   0  10     1411.30     1331.11     15.41 o 
  -8   0  10      487.61      426.48     15.21 o 
  -6   0  10     2878.41     2858.91     44.24 o 
  -4   0  10     1545.41     1579.83     14.43 o 
  -2   0  10     1779.27     1560.38     15.80 o 
   0   0  10      607.68      569.59     12.44 o 
   2   0  10     3102.68     2721.94     23.88 o 
   4   0  10       36.57       54.68     10.62 o 
   6   0  10     3103.44     2889.44     28.28 o 
   8   0  10     1034.37     1121.39     21.27 o 
  10   0  10      236.03      228.71     15.36 o 
 -21   1  10      725.93      848.73     31.63 o 
 -19   1  10       58.24       69.96      5.51 o 
 -17   1  10     1903.61     1990.62     26.83 o 
 -15   1  10       18.05       13.93      9.39 o 
 -13   1  10     4771.46     4758.85     44.96 o 
 -11   1  10     3167.34     3015.18     15.92 o 
  -9   1  10     1756.31     1766.12      8.86 o 
  -7   1  10       20.64       10.87      2.19 o 
  -5   1  10       98.91      128.27      8.14 o 
  -3   1  10        1.19       46.65      4.04 o 
  -1   1  10     1107.38     1082.09     10.16 o 
   1   1  10      535.13      603.81     14.60 o 
   3   1  10     2536.58     2690.27     21.91 o 
   5   1  10      648.17      585.23     10.86 o 
   7   1  10      170.22      226.64      9.98 o 
   9   1  10        0.35        7.49      8.63 o 
  11   1  10       38.70       24.70      8.11 o 
 -22   2  10       62.14       39.98      9.92 o 
 -20   2  10       20.01       12.74     11.13 o 
 -18   2  10      120.97       67.17     11.46 o 
 -16   2  10      360.74      403.27      9.51 o 
 -14   2  10      577.43      515.47     16.09 o 
 -12   2  10       16.73       13.71      6.19 o 
 -10   2  10        5.03        0.88      3.63 o 
  -8   2  10       37.04       34.54      3.63 o 
  -6   2  10        1.12       -1.50      2.22 o 
  -4   2  10      734.44      806.83      5.85 o 
  -2   2  10     2583.23     2540.97     43.76 o 
   0   2  10     1609.98     1591.74     25.05 o 
   2   2  10       29.60       47.03      7.02 o 
   4   2  10        0.95        6.35      7.59 o 
   6   2  10      221.71      201.64      9.00 o 
   8   2  10        6.20        6.07      8.59 o 
  10   2  10      123.37      116.24      9.95 o 
 -21   3  10        5.36        9.32     11.82 o 
 -19   3  10      301.92      319.49     14.99 o 
 -17   3  10      401.58      344.79     14.24 o 
 -15   3  10     1594.42     1575.72     25.24 o 
 -13   3  10        5.53       17.43      9.79 o 
 -11   3  10     1084.05     1131.25      8.11 o 
  -9   3  10       75.77       61.94      4.15 o 
  -7   3  10     1706.25     1802.98     19.24 o 
  -5   3  10     1018.73     1049.83      6.10 o 
  -3   3  10     3394.65     3538.24     35.20 o 
  -1   3  10     1041.81      937.36     12.55 o 
   1   3  10      120.79      119.26     17.11 o 
   3   3  10      154.62      131.36      8.12 o 
   5   3  10      304.93      323.79      9.43 o 
   7   3  10      198.76      179.09      9.67 o 
   9   3  10      291.68      346.78     15.41 o 
 -20   4  10     1058.07      993.18     20.70 o 
 -18   4  10      221.06      201.14     13.68 o 
 -16   4  10      320.02      299.68     13.62 o 
 -14   4  10     1071.03     1149.54     18.10 o 
 -12   4  10      993.99      893.48     23.20 o 
 -10   4  10     1122.51     1081.35     15.48 o 
  -8   4  10     5651.73     5262.66     18.47 o 
  -6   4  10      255.94      231.95      6.58 o 
  -4   4  10     3113.84     2932.98     22.27 o 
  -2   4  10      586.48      668.40     17.47 o 
   0   4  10      123.64      136.35      6.35 o 
   2   4  10      682.39      618.40     10.41 o 
   4   4  10      112.20      104.28     16.43 o 
   6   4  10      748.09      820.27     18.09 o 
   8   4  10      723.77      717.54     17.99 o 
  10   4  10       58.82       48.86     12.45 o 
 -21   5  10      129.97      140.28     15.08 o 
 -19   5  10        0.01       10.48     12.61 o 
 -17   5  10      292.89      272.10     14.18 o 
 -15   5  10      200.87      197.40     12.24 o 
 -13   5  10      952.02      788.80     58.80 o 
 -11   5  10     1197.79     1071.58     10.68 o 
  -9   5  10      711.03      633.56      7.34 o 
  -7   5  10     3183.89     3413.97     39.16 o 
  -5   5  10     1805.58     1770.66     64.25 o 
  -3   5  10        6.03       10.81      5.63 o 
  -1   5  10     1276.51     1231.38     45.67 o 
   1   5  10      188.77      231.35     12.04 o 
   3   5  10       44.62       39.33      9.98 o 
   5   5  10       17.76       18.57     10.99 o 
   7   5  10       12.09       12.00     11.62 o 
   9   5  10      390.35      419.84     15.65 o 
 -20   6  10       11.09       18.08     13.15 o 
 -18   6  10      168.09      180.50     14.35 o 
 -16   6  10       16.61        9.19     11.01 o 
 -14   6  10      185.24      167.65      7.29 o 
 -12   6  10       46.07       51.61      6.52 o 
 -10   6  10     1322.82     1505.13     25.59 o 
  -8   6  10      988.78      952.99     16.83 o 
  -6   6  10     1237.23     1200.49     36.64 o 
  -4   6  10      429.47      365.76      7.75 o 
  -2   6  10      145.81      129.24      6.47 o 
   0   6  10      114.41      130.29     10.87 o 
   2   6  10       45.19       15.39     10.64 o 
   4   6  10       43.75       38.65     10.61 o 
   6   6  10      170.74      155.74     13.53 o 
   8   6  10        1.18       -7.58     11.98 o 
 -19   7  10      220.72      221.03     14.91 o 
 -17   7  10      546.15      570.93     17.60 o 
 -15   7  10       27.66       17.74     11.04 o 
 -13   7  10      168.90      159.46     14.21 o 
 -11   7  10      393.71      432.99      9.09 o 
  -9   7  10      298.21      274.82     14.46 o 
  -7   7  10      946.88     1048.16     11.41 o 
  -5   7  10     1380.28     1284.07     49.63 o 
  -3   7  10        3.86        0.16      9.57 o 
  -1   7  10      493.93      429.13     13.94 o 
   1   7  10      182.17      182.55     12.32 o 
   3   7  10      190.34      178.84     13.19 o 
   5   7  10      524.04      512.42     16.08 o 
   7   7  10       40.29       21.17     10.90 o 
 -18   8  10      180.62      223.82     15.01 o 
 -16   8  10      559.13      702.46     18.47 o 
 -14   8  10      687.63      664.16     12.71 o 
 -12   8  10      854.77     1132.01    136.71 o 
 -10   8  10     1447.49     1435.89     13.68 o 
  -8   8  10      808.92      776.32     10.61 o 
  -6   8  10        0.25        0.49      7.19 o 
  -4   8  10     2168.01     2203.18     23.85 o 
  -2   8  10      356.96      419.43     14.29 o 
   0   8  10      805.86      965.99     18.11 o 
   2   8  10      168.82      125.50     11.94 o 
   4   8  10       22.68        4.61     11.91 o 
   6   8  10       15.50       15.06     11.61 o 
 -17   9  10       92.15       87.95     13.55 o 
 -15   9  10        8.55        9.67      9.72 o 
 -13   9  10       72.41       58.24      9.28 o 
 -11   9  10       94.58      104.68     12.81 o 
  -9   9  10        5.54       18.57     10.94 o 
  -7   9  10     1210.17     1347.59     20.15 o 
  -5   9  10     1282.14     1208.22     19.96 o 
  -3   9  10        9.15       24.61     10.93 o 
  -1   9  10      430.57      349.52     14.10 o 
   1   9  10       16.78       23.27     10.92 o 
   3   9  10      135.46       86.69     13.14 o 
   5   9  10      189.95      233.25     14.07 o 
 -16  10  10       31.71       24.73     12.24 o 
 -14  10  10        0.89        0.99      8.96 o 
 -12  10  10        2.25        4.99      6.76 o 
 -10  10  10        1.00       -1.06      9.80 o 
  -8  10  10       53.19       61.78     11.93 o 
  -6  10  10       28.55       50.50     11.80 o 
  -4  10  10      113.40      149.17     12.50 o 
  -2  10  10        1.32        9.44     10.52 o 
   0  10  10       47.02       44.60     10.78 o 
   2  10  10       46.25       27.80     11.41 o 
   4  10  10       24.20       30.21     11.51 o 
 -13  11  10      363.90      390.22     25.31 o 
 -11  11  10       82.60       82.26     12.48 o 
  -9  11  10       75.60       79.72     12.53 o 
  -7  11  10       24.78       10.47     11.19 o 
  -5  11  10       41.17       57.27     11.54 o 
  -3  11  10        9.08       -5.98     11.61 o 
  -1  11  10       18.95       18.51     11.04 o 
   1  11  10       85.64       65.77     11.53 o 
   3  11  10       22.28       34.01     11.68 o 
 -10  12  10      355.94      384.12     15.69 o 
  -8  12  10      320.82      353.86     15.45 o 
  -6  12  10       14.83       22.51     10.84 o 
  -4  12  10      125.95      145.39     13.13 o 
  -2  12  10      293.76      236.70     13.75 o 
   0  12  10        5.73       -3.78     12.68 o 
 -21   1  11       92.84      109.74     12.40 o 
 -19   1  11      113.36      116.49      8.38 o 
 -17   1  11      208.13      202.67      8.57 o 
 -15   1  11      561.73      605.06     10.17 o 
 -13   1  11      735.55      675.67     10.12 o 
 -11   1  11      947.25      881.33     20.40 o 
  -9   1  11      381.89      375.18      7.85 o 
  -7   1  11      567.90      578.47      7.00 o 
  -5   1  11     2158.35     2226.24     25.56 o 
  -3   1  11      511.77      548.53      8.01 o 
  -1   1  11       46.84       47.54      6.19 o 
   1   1  11      845.70      826.53     17.08 o 
   3   1  11      782.14      810.18     11.83 o 
   5   1  11        2.52        1.92      7.97 o 
   7   1  11      140.48      145.28      9.54 o 
   9   1  11       17.82        3.92      8.90 o 
 -22   2  11      365.82      383.06     16.01 o 
 -20   2  11      275.22      209.54     13.66 o 
 -18   2  11      361.42      344.63      9.51 o 
 -16   2  11      990.17      905.32     11.94 o 
 -14   2  11       98.26      139.07      7.77 o 
 -12   2  11      927.50      916.36     10.86 o 
 -10   2  11     1669.23     1497.87     12.36 o 
  -8   2  11      197.45      233.42      5.03 o 
  -6   2  11      695.94      676.17     11.69 o 
  -4   2  11      103.44       90.18      4.31 o 
  -2   2  11     3140.58     3088.09     16.24 o 
   0   2  11     4944.52     4886.76     38.62 o 
   2   2  11      646.22      605.13     10.53 o 
   4   2  11      967.53      950.34     12.88 o 
   6   2  11      356.73      332.04     10.31 o 
   8   2  11       95.72       69.03     15.03 o 
 -21   3  11       76.06      104.48     13.41 o 
 -19   3  11        8.68       11.09     11.86 o 
 -17   3  11       93.38      110.01     12.54 o 
 -15   3  11     2067.84     2110.07     15.66 o 
 -13   3  11     5505.15     5222.68     87.86 o 
 -11   3  11       22.52       22.73      8.95 o 
  -9   3  11      511.88      469.26      7.90 o 
  -7   3  11       40.58       65.09      4.54 o 
  -5   3  11        3.70        8.33      3.98 o 
  -3   3  11      350.67      308.26      5.95 o 
  -1   3  11     2675.25     2576.03     15.19 o 
   1   3  11      294.36      289.46     14.36 o 
   3   3  11     1054.68     1266.42     32.45 o 
   5   3  11       39.72       49.51      7.73 o 
   7   3  11      391.80      411.88     16.15 o 
   9   3  11       15.69       -1.42     11.71 o 
 -20   4  11        6.26        8.28     13.01 o 
 -18   4  11      116.19       88.65     12.29 o 
 -16   4  11      246.53      196.62     12.50 o 
 -14   4  11       71.65       79.43      9.32 o 
 -12   4  11     1130.78     1089.91     48.49 o 
 -10   4  11     1733.98     1749.99     10.41 o 
  -8   4  11       39.25       42.12      5.98 o 
  -6   4  11       89.42       63.59      6.12 o 
  -4   4  11       11.82        1.92      4.43 o 
  -2   4  11        0.31        0.57      4.86 o 
   0   4  11      233.37      196.30      5.95 o 
   2   4  11      239.98      176.47     10.98 o 
   4   4  11       60.07       39.60      7.56 o 
   6   4  11       70.50       67.46     12.57 o 
   8   4  11      309.83      282.14     15.24 o 
 -21   5  11      369.55      458.94     17.70 o 
 -19   5  11      544.33      550.02     17.71 o 
 -15   5  11        0.55        4.39     10.68 o 
 -13   5  11      102.87       67.46     11.25 o 
 -11   5  11     1182.03     1277.38     24.98 o 
  -9   5  11      940.56      969.42     13.02 o 
  -7   5  11     1557.49     1527.99     25.77 o 
  -5   5  11     1491.06     1585.50     20.09 o 
  -3   5  11     2932.86     3120.60     58.14 o 
  -1   5  11       68.88      102.86      8.54 o 
   1   5  11      412.28      403.89     14.14 o 
   3   5  11      136.09      112.78     11.58 o 
   5   5  11      221.48      218.11     13.92 o 
   7   5  11        0.97       -5.28     11.13 o 
 -20   6  11       58.69       91.79     14.11 o 
 -18   6  11      703.85      754.64     19.33 o 
 -16   6  11      207.97      196.81     12.72 o 
 -14   6  11      315.95      324.66     13.78 o 
 -12   6  11     1191.41     1326.14     34.67 o 
 -10   6  11     1174.51     1019.15     13.84 o 
  -8   6  11      422.77      409.57      8.20 o 
  -6   6  11     2505.58     2370.05     15.56 o 
  -4   6  11      325.61      319.13      7.99 o 
  -2   6  11     1320.96     1293.99     19.07 o 
   0   6  11      274.54      339.32     13.84 o 
   2   6  11       46.26       47.76     10.80 o 
   4   6  11       82.02       92.87     11.92 o 
   6   6  11      265.19      282.22     14.85 o 
   8   6  11        7.21       -4.68     12.27 o 
 -19   7  11        3.02       18.46     12.62 o 
 -17   7  11      416.90      499.30     17.03 o 
 -15   7  11      358.55      357.84     14.53 o 
 -13   7  11      288.53      230.25      8.31 o 
 -11   7  11      730.88      813.95     11.29 o 
  -9   7  11      465.89      498.58     18.01 o 
  -7   7  11      544.54      610.76     16.12 o 
  -5   7  11      416.22      463.75      9.00 o 
  -3   7  11     1515.31     1496.66     20.67 o 
  -1   7  11        1.56       14.78     10.62 o 
   1   7  11      256.57      200.81     13.18 o 
   3   7  11        0.28      -11.53     11.53 o 
   5   7  11      126.21      106.55     13.48 o 
   7   7  11       82.67       85.79     12.53 o 
 -18   8  11       30.19       30.32     12.63 o 
 -16   8  11      117.80      109.31     12.99 o 
 -14   8  11       70.39       54.56      7.23 o 
 -12   8  11        0.06       11.29      7.16 o 
 -10   8  11      269.53      260.01      8.36 o 
  -8   8  11      624.43      594.05     10.01 o 
  -6   8  11      136.35      118.78     11.72 o 
  -4   8  11        0.06        3.28     10.25 o 
  -2   8  11      116.81       98.01     11.28 o 
   0   8  11      105.15       52.34     11.35 o 
   2   8  11      211.82      210.60     12.86 o 
   4   8  11       33.62       19.47     12.40 o 
   6   8  11       18.47       20.25     12.05 o 
 -17   9  11        0.97       26.11     12.37 o 
 -15   9  11      257.06      246.07     23.72 o 
 -13   9  11        1.39        3.22     10.45 o 
 -11   9  11     1030.58     1059.79     19.62 o 
  -9   9  11      774.32      844.05     11.64 o 
  -7   9  11      293.70      292.77     13.17 o 
  -5   9  11       20.82       12.82     11.24 o 
  -3   9  11       27.10       37.07     10.99 o 
  -1   9  11        3.17       -1.98     11.26 o 
   1   9  11      112.44      134.42     13.11 o 
   3   9  11       74.88       50.16     12.78 o 
   5   9  11        6.88       30.89     13.17 o 
 -14  10  11        0.68       11.18      7.28 o 
 -12  10  11      710.47      736.18     27.39 o 
 -10  10  11       26.64        8.89     10.93 o 
  -8  10  11      850.58      944.71     18.24 o 
  -6  10  11       91.00       97.24     11.89 o 
  -4  10  11       72.62       65.95     11.44 o 
  -2  10  11       20.49       -4.49     11.21 o 
   0  10  11       16.65       23.50     11.92 o 
   2  10  11        0.48        8.99     10.94 o 
 -13  11  11      173.11      203.17     12.85 o 
 -11  11  11       18.24       20.97     11.72 o 
  -9  11  11      153.91      208.48     13.73 o 
  -7  11  11      564.88      520.87     16.12 o 
  -5  11  11        8.26       11.90     11.29 o 
  -3  11  11       46.21       48.90     11.29 o 
  -1  11  11        4.72       -6.92     12.01 o 
   1  11  11      131.36      154.47     14.15 o 
 -10  12  11        4.98       15.57     11.19 o 
  -8  12  11        9.77        5.80     10.87 o 
  -6  12  11       85.00       87.98     13.65 o 
  -4  12  11        6.23        9.82     12.49 o 
  -2  12  11        7.33       13.75     12.72 o 
 -22   0  12       16.65        9.26     11.37 o 
 -20   0  12        1.30       16.58     10.80 o 
 -18   0  12      167.48      141.77     12.04 o 
 -16   0  12      100.86      118.63     11.15 o 
 -14   0  12      713.61      677.72     14.60 o 
 -12   0  12       24.07       12.58      9.38 o 
 -10   0  12     1088.79     1059.71     16.31 o 
  -8   0  12      256.74      234.79     10.22 o 
  -6   0  12      114.59      216.44     28.58 o 
  -4   0  12     2482.14     2308.04     19.84 o 
  -2   0  12     1638.35     1866.39     19.68 o 
   0   0  12      693.89      717.08     14.87 o 
   2   0  12      137.59      136.77     11.22 o 
   4   0  12       15.41        2.45     11.41 o 
   6   0  12      200.13      239.86     14.40 o 
   8   0  12      159.81      164.24     13.58 o 
 -21   1  12       14.02       -4.03     10.97 o 
 -19   1  12      175.43      195.08      9.20 o 
 -17   1  12      394.33      398.60     10.27 o 
 -15   1  12      283.03      296.24      8.90 o 
 -13   1  12      974.28      952.55     24.71 o 
 -11   1  12     2453.12     2430.71     26.63 o 
  -9   1  12      662.50      634.39      9.57 o 
  -7   1  12      837.37      850.15      7.77 o 
  -5   1  12      321.85      306.99      7.86 o 
  -3   1  12     1682.51     1536.31    109.93 o 
  -1   1  12      156.25      179.31      7.37 o 
   1   1  12      528.19      543.56     10.23 o 
   3   1  12        3.10        4.05      7.18 o 
   5   1  12      511.69      539.14     13.61 o 
   7   1  12        4.90        5.01      8.74 o 
 -22   2  12       11.45       13.29     12.40 o 
 -20   2  12      160.45      118.32     12.28 o 
 -18   2  12      385.78      375.66     14.65 o 
 -16   2  12       39.05       46.82      7.73 o 
 -14   2  12      591.91      531.94     12.24 o 
 -12   2  12      912.05      823.52     19.87 o 
 -10   2  12       54.99       67.46     13.24 o 
  -8   2  12       31.69       30.20      4.31 o 
  -6   2  12        1.68       -2.42      4.54 o 
  -4   2  12       34.92       33.46      4.95 o 
  -2   2  12      198.13      171.98      7.79 o 
   0   2  12      133.10      119.55      7.67 o 
   2   2  12       68.91       71.17      7.84 o 
   4   2  12      109.31       98.08      8.28 o 
   6   2  12        3.45        3.82      8.45 o 
   8   2  12       25.93       11.77      9.20 o 
 -21   3  12      237.36      252.00     15.05 o 
 -19   3  12        8.59       17.32     11.74 o 
 -17   3  12      999.16     1145.89     20.44 o 
 -15   3  12       98.69      113.16      7.74 o 
 -13   3  12       38.12       31.32      9.42 o 
 -11   3  12        2.43        0.38      6.62 o 
  -9   3  12       23.24       19.98      4.49 o 
  -7   3  12      840.84      755.25      7.88 o 
  -5   3  12     3295.91     3472.52     17.99 o 
  -3   3  12      200.15      209.88      6.07 o 
  -1   3  12      432.47      465.07     17.82 o 
   1   3  12       87.99       64.71      7.81 o 
   3   3  12       14.70        5.53      7.30 o 
   5   3  12       24.81       17.58      7.59 o 
   7   3  12        0.65       -1.75      8.22 o 
 -20   4  12      453.34      478.43     17.35 o 
 -18   4  12      143.28      120.31     13.17 o 
 -16   4  12       11.18       12.94     11.30 o 
 -14   4  12      492.69      444.55     31.62 o 
 -12   4  12       17.18       11.19      6.82 o 
 -10   4  12      161.28      189.33      5.76 o 
  -8   4  12     2172.23     2076.84     21.34 o 
  -6   4  12     1232.87     1127.02     21.36 o 
  -4   4  12      134.30      115.64      7.23 o 
  -2   4  12     1725.11     1763.85     35.91 o 
   0   4  12       63.37       64.64      5.53 o 
   2   4  12      425.39      431.13     10.08 o 
   4   4  12       14.08        2.64     14.29 o 
   6   4  12       27.70       41.85     12.38 o 
 -19   5  12       15.93        8.80     12.95 o 
 -17   5  12      284.85      305.73     14.69 o 
 -15   5  12       32.97       55.23     11.09 o 
 -13   5  12        3.03        2.31     10.80 o 
 -11   5  12      295.02      233.83      6.12 o 
  -9   5  12      453.28      481.61      7.36 o 
  -7   5  12      144.34      126.03      6.94 o 
  -5   5  12      226.13      240.87     12.85 o 
  -3   5  12        6.30        9.62      6.38 o 
  -1   5  12      259.20      250.71     21.52 o 
   1   5  12      144.06      162.51     12.30 o 
   3   5  12       70.64       67.23     11.65 o 
   5   5  12      204.33      193.18     13.98 o 
   7   5  12       33.84       43.34     12.20 o 
 -18   6  12        3.18       -1.18     12.39 o 
 -16   6  12       10.31       30.33     11.63 o 
 -14   6  12       33.10       15.62     11.12 o 
 -12   6  12       24.88       10.19      6.50 o 
 -10   6  12      119.27       88.94      5.51 o 
  -8   6  12      310.13      275.37      7.77 o 
  -6   6  12        3.66       -3.74      6.21 o 
  -4   6  12       66.58       56.34      6.60 o 
  -2   6  12        2.96        3.93      9.96 o 
   0   6  12      139.79      148.41     12.03 o 
   2   6  12        0.08        8.90     10.76 o 
   4   6  12      188.84      234.86     14.75 o 
   6   6  12       41.62       27.70     11.76 o 
 -19   7  12       10.29        2.21     12.61 o 
 -17   7  12      397.98      391.73     16.16 o 
 -15   7  12      287.59      277.29     14.59 o 
 -13   7  12       53.14       44.53      7.57 o 
 -11   7  12      956.19     1029.02     37.22 o 
  -9   7  12      100.12       94.61      7.25 o 
  -7   7  12      663.91      697.63     15.52 o 
  -5   7  12      529.73      528.63     22.37 o 
  -3   7  12       20.29       21.39     10.06 o 
  -1   7  12      492.06      572.91     16.23 o 
   1   7  12        4.27        4.00     11.45 o 
   3   7  12       41.61       51.07     11.45 o 
   5   7  12      110.77      112.62     13.16 o 
 -18   8  12      114.02      116.58     14.08 o 
 -16   8  12       58.51       46.77     11.93 o 
 -14   8  12      308.12      388.21      9.78 o 
 -12   8  12        2.74        8.20      7.71 o 
 -10   8  12      226.77      277.83      8.80 o 
  -8   8  12      274.37      264.91     11.17 o 
  -6   8  12       14.83       18.51     10.64 o 
  -4   8  12      172.31      145.49     11.86 o 
  -2   8  12       82.19       83.96     11.29 o 
   0   8  12       85.17      124.29     12.83 o 
   2   8  12      142.85      150.20     12.91 o 
   4   8  12       78.23       97.99     12.30 o 
 -15   9  12       59.46       52.79     18.47 o 
 -13   9  12       32.50       17.92      6.99 o 
 -11   9  12        5.09        9.61      7.14 o 
  -9   9  12       62.07       80.58     10.93 o 
  -7   9  12      119.65      149.41     12.15 o 
  -5   9  12      159.75      204.56     12.48 o 
  -3   9  12        9.43       10.58     11.44 o 
  -1   9  12      121.79      103.65     11.74 o 
   1   9  12       16.29        5.04     12.00 o 
   3   9  12      104.51      105.33     14.24 o 
 -14  10  12      117.28       90.26     15.51 o 
 -12  10  12       26.89       11.38      7.64 o 
 -10  10  12        7.82       -9.11     11.24 o 
  -8  10  12        0.77       17.55     10.84 o 
  -6  10  12      103.81       86.78     12.65 o 
  -4  10  12       17.79       11.34     10.94 o 
  -2  10  12        0.07       -3.65     10.89 o 
   0  10  12       39.85       52.17     12.97 o 
 -11  11  12       64.09       47.91     12.34 o 
  -9  11  12        1.00       12.67     11.91 o 
  -7  11  12       17.81       38.87     11.71 o 
  -5  11  12        3.89        3.31     11.97 o 
  -3  11  12       14.58        3.30     12.28 o 
  -1  11  12       22.57       26.68     11.21 o 
 -21   1  13       26.03       23.06     11.85 o 
 -19   1  13        1.11       -2.19      7.65 o 
 -17   1  13      376.48      338.48     10.02 o 
 -15   1  13     1037.81     1030.39     16.71 o 
 -13   1  13      366.66      368.77      9.17 o 
 -11   1  13       67.97       79.76     16.44 o 
  -9   1  13      136.67      112.49      6.98 o 
  -7   1  13       22.84       28.53      5.46 o 
  -5   1  13      393.04      416.77      8.82 o 
  -3   1  13       10.18       11.72      7.23 o 
  -1   1  13       21.77        1.08      6.32 o 
   1   1  13       27.45       22.08      7.22 o 
   3   1  13       15.04       10.60      7.69 o 
   5   1  13       99.36       78.71      9.56 o 
   7   1  13      104.64      106.99      9.74 o 
 -20   2  13        5.29        7.75     11.70 o 
 -18   2  13      307.53      342.36      9.98 o 
 -16   2  13     1002.02      975.07     17.47 o 
 -14   2  13       22.58       30.69      7.25 o 
 -12   2  13     1436.03     1363.42     13.34 o 
 -10   2  13      411.52      369.40      8.86 o 
  -8   2  13       89.32      110.11      5.17 o 
  -6   2  13      121.60      126.14      9.14 o 
  -4   2  13      119.55       77.66      6.07 o 
  -2   2  13      400.19      341.50      7.18 o 
   0   2  13      400.13      447.25      9.76 o 
   2   2  13       71.12       44.63      8.03 o 
   4   2  13       75.74       98.10      8.67 o 
   6   2  13       10.61        3.35      8.59 o 
 -21   3  13       70.59       59.85     12.91 o 
 -19   3  13       83.45       65.03     12.82 o 
 -17   3  13       31.45       32.03      7.81 o 
 -15   3  13      111.50      105.81     17.90 o 
 -13   3  13      609.48      582.69     10.44 o 
 -11   3  13       58.20       48.50      7.18 o 
  -9   3  13      104.62      107.57      5.22 o 
  -7   3  13       19.60       13.87      4.95 o 
  -5   3  13      274.42      271.74      7.94 o 
  -3   3  13      155.87      198.64      6.49 o 
  -1   3  13      158.33      118.84      5.88 o 
   1   3  13        5.93       -6.48      7.30 o 
   3   3  13      105.00       94.43      8.64 o 
   5   3  13        0.53        1.87     11.81 o 
 -20   4  13       29.15       29.38     12.80 o 
 -18   4  13        7.64        9.78     12.18 o 
 -16   4  13      463.80      473.77     15.50 o 
 -14   4  13       33.16       21.35      7.37 o 
 -12   4  13       63.69       59.46      8.08 o 
 -10   4  13      231.74      270.65      6.39 o 
  -8   4  13      178.36      156.15      7.49 o 
  -6   4  13       75.38       59.23      6.66 o 
  -4   4  13      353.14      332.06      8.48 o 
  -2   4  13      403.76      404.30     13.17 o 
   0   4  13      240.57      262.44      8.74 o 
   2   4  13        5.00       -6.64      7.72 o 
   4   4  13       17.82        4.85      8.94 o 
   6   4  13       21.22       23.45     12.08 o 
 -19   5  13      612.02      626.03     18.47 o 
 -17   5  13      125.50      138.33     13.36 o 
 -15   5  13      510.16      552.60     16.39 o 
 -13   5  13      655.22      618.43     10.74 o 
 -11   5  13       21.65       41.96      5.49 o 
  -9   5  13      409.86      375.66      7.14 o 
  -7   5  13      881.15      849.34     10.85 o 
  -5   5  13       12.94       14.33      7.71 o 
  -3   5  13      278.86      286.83      8.51 o 
  -1   5  13        0.41       -6.58     10.26 o 
   1   5  13      284.01      400.26     15.76 o 
   3   5  13       49.06       37.90     11.59 o 
   5   5  13        1.33       -9.82     11.54 o 
 -18   6  13      230.96      210.01     14.22 o 
 -16   6  13      329.99      305.95     15.20 o 
 -14   6  13       27.31       20.78     11.42 o 
 -12   6  13       91.01      102.75      7.34 o 
 -10   6  13      121.55      135.33      6.11 o 
  -8   6  13       91.76      108.42      5.94 o 
  -6   6  13      460.73      484.69     22.12 o 
  -4   6  13       78.02       53.30      6.97 o 
  -2   6  13       74.69       -2.60     11.09 o 
   0   6  13      167.93      148.05     12.62 o 
   2   6  13       10.29       21.16     12.50 o 
   4   6  13      262.17      285.24     14.99 o 
 -17   7  13       54.09       13.42     11.83 o 
 -15   7  13      349.98      410.41     15.92 o 
 -13   7  13      103.87       77.64      7.25 o 
 -11   7  13        0.30       -4.98      6.65 o 
  -9   7  13      178.26      178.19     11.11 o 
  -7   7  13      361.02      361.47     14.22 o 
  -5   7  13      637.11      616.68     15.64 o 
  -3   7  13      615.95      711.84     17.43 o 
  -1   7  13        0.73       11.62     10.55 o 
   1   7  13      301.22      362.11     15.83 o 
   3   7  13       40.10       42.88     12.39 o 
 -14   8  13       97.20       88.31     12.30 o 
 -12   8  13        0.90       -3.41      6.56 o 
 -10   8  13      365.28      333.11      9.22 o 
  -8   8  13       61.63       67.39      7.64 o 
  -6   8  13       78.96       52.14     11.05 o 
  -4   8  13       17.67       18.99     10.75 o 
  -2   8  13        2.52       11.65     11.59 o 
   0   8  13        0.82       -0.62     11.84 o 
   2   8  13        0.30       -1.88     11.41 o 
 -15   9  13       45.72        7.60     11.00 o 
 -13   9  13        1.88        4.31     10.57 o 
 -11   9  13       30.33       32.81      7.24 o 
  -9   9  13      634.63      676.67     17.03 o 
  -7   9  13      284.37      307.06     13.92 o 
  -5   9  13       56.69       62.67     11.27 o 
  -1   9  13       63.00       74.66     13.01 o 
   1   9  13      109.23      100.39     13.71 o 
 -12  10  13       16.42        6.37     10.66 o 
 -10  10  13       56.92       67.85     12.28 o 
  -8  10  13       84.83      133.09     12.29 o 
  -6  10  13      101.71      113.37     13.06 o 
  -4  10  13       60.62       52.71     12.48 o 
  -2  10  13      226.35      268.80     15.44 o 
  -9  11  13      317.68      320.55     15.40 o 
  -7  11  13      198.17      230.95     14.98 o 
  -5  11  13      110.97      100.54     13.25 o 
 -20   0  14       77.26       42.39     11.42 o 
 -18   0  14        1.27       -5.74     11.33 o 
 -16   0  14      858.12      909.21     18.34 o 
 -14   0  14     1702.03     1777.52     22.20 o 
 -12   0  14      721.16      620.21     15.44 o 
 -10   0  14      199.71      243.13     11.78 o 
  -8   0  14       81.64      103.31     10.40 o 
  -6   0  14       53.39      113.96     12.92 o 
  -4   0  14      831.83      739.60     14.37 o 
  -2   0  14       64.26       58.18      9.85 o 
   0   0  14      922.04      720.33     16.10 o 
   2   0  14      807.13      887.84     19.29 o 
   4   0  14       46.92       33.94     11.52 o 
 -21   1  14      201.63      199.17      9.86 o 
 -19   1  14        0.06       -4.56      7.85 o 
 -17   1  14       57.47       43.45      8.27 o 
 -15   1  14        0.40        2.69      7.28 o 
 -13   1  14      402.11      382.33     17.83 o 
 -11   1  14       53.99       62.05     14.37 o 
  -9   1  14      126.00       90.33      7.21 o 
  -7   1  14       25.05       35.21      5.03 o 
  -5   1  14      730.21      824.22     16.37 o 
  -3   1  14       12.00       -4.00      5.10 o 
  -1   1  14      460.65      488.88     10.32 o 
   1   1  14       34.16       48.39      8.05 o 
   3   1  14      192.53      196.99      9.80 o 
   5   1  14       48.60       38.55     12.12 o 
 -20   2  14        2.95       15.49     12.22 o 
 -18   2  14       56.07       52.62      8.69 o 
 -16   2  14      105.22      105.31      8.51 o 
 -14   2  14      112.89      121.33     19.08 o 
 -12   2  14      100.14       88.22      7.61 o 
 -10   2  14        2.27       -3.28      7.59 o 
  -8   2  14        6.97       -2.45      4.88 o 
  -6   2  14       16.74       20.97      5.53 o 
  -4   2  14      170.08      163.23      6.00 o 
  -2   2  14      149.82      145.70      8.73 o 
   0   2  14        0.49       10.42      8.83 o 
   2   2  14        3.97        7.81      8.19 o 
   4   2  14       30.61       25.28      8.54 o 
 -19   3  14        7.97        2.51     12.55 o 
 -17   3  14      686.84      708.39     15.77 o 
 -15   3  14      137.65      129.63     18.10 o 
 -13   3  14      153.78      172.80      8.29 o 
 -11   3  14      695.99      725.22     16.31 o 
  -9   3  14       43.87       19.30      5.62 o 
  -7   3  14       85.71       81.12      5.60 o 
  -5   3  14      205.39      195.75      7.92 o 
  -3   3  14      220.42      203.01      6.72 o 
  -1   3  14       57.91       59.03      7.98 o 
   1   3  14       97.46      113.22     10.42 o 
   3   3  14       35.75       22.61      8.05 o 
   5   3  14      242.72      274.13     11.05 o 
 -20   4  14      138.95      164.70     14.78 o 
 -18   4  14      320.12      298.24     15.60 o 
 -16   4  14       16.75       13.01     11.75 o 
 -14   4  14      878.03      844.63     14.94 o 
 -12   4  14      114.08       89.21      7.65 o 
 -10   4  14      696.23      640.50     10.85 o 
  -8   4  14      637.78      726.50      8.63 o 
  -6   4  14       11.68        3.67      6.38 o 
  -4   4  14      378.20      448.67      9.69 o 
  -2   4  14      359.08      341.49      7.44 o 
   0   4  14        8.15        3.26      5.86 o 
   2   4  14      253.03      278.83     13.58 o 
   4   4  14        9.05       12.89      9.22 o 
 -19   5  14        4.54        8.28     13.28 o 
 -17   5  14      117.61      105.54     13.25 o 
 -15   5  14        5.50        1.95     11.54 o 
 -13   5  14      145.56      145.16      8.53 o 
 -11   5  14      415.16      481.62     10.09 o 
  -9   5  14        0.99       -5.37      5.37 o 
  -7   5  14      505.40      522.45      9.76 o 
  -5   5  14      288.77      289.65      8.94 o 
  -3   5  14        1.86       -4.35      6.87 o 
  -1   5  14      192.81      225.77     13.40 o 
   1   5  14      123.17      134.95     13.40 o 
   3   5  14       22.49       30.96     12.62 o 
 -18   6  14       13.33       30.12     12.35 o 
 -16   6  14       13.30       10.94     12.37 o 
 -14   6  14      232.47      226.69     14.04 o 
 -12   6  14      173.20      167.19     12.59 o 
 -10   6  14      476.11      437.88      7.80 o 
  -8   6  14       58.18       43.93      5.63 o 
  -6   6  14      100.21      100.76      7.76 o 
  -4   6  14        3.51        1.16     10.65 o 
  -2   6  14       23.06       14.85     10.77 o 
   0   6  14        0.07        0.71     10.87 o 
   2   6  14        6.34        2.25     11.44 o 
 -17   7  14      183.51      254.93     14.94 o 
 -15   7  14      236.67      245.83     14.25 o 
 -13   7  14       11.49       12.16     11.22 o 
 -11   7  14      126.46      138.57      8.06 o 
  -9   7  14       15.75       20.51      5.84 o 
  -7   7  14      324.42      329.10     23.21 o 
  -5   7  14      276.49      269.92     13.29 o 
  -3   7  14        7.04        7.41     10.96 o 
  -1   7  14      125.35      148.15     12.67 o 
   1   7  14        7.40       14.72     12.44 o 
 -16   8  14       47.58       69.93     12.69 o 
 -14   8  14       19.75       17.32     11.13 o 
 -12   8  14       39.20       38.31     10.67 o 
 -10   8  14      218.29      237.18     23.70 o 
  -8   8  14      495.99      529.76     15.59 o 
  -6   8  14        6.69        4.31     11.47 o 
  -4   8  14      200.86      228.57     14.25 o 
  -2   8  14       14.79        9.93     12.12 o 
   0   8  14        0.65      -11.94     12.80 o 
 -13   9  14      133.17      167.20      9.02 o 
 -11   9  14      160.32      168.27     26.11 o 
  -9   9  14        0.42       13.74     12.25 o 
  -7   9  14      174.70      182.14     12.81 o 
  -5   9  14       75.87       68.99     12.38 o 
  -3   9  14       63.72       57.66     13.07 o 
  -1   9  14       54.53       43.91     13.71 o 
 -10  10  14        0.27       14.73     12.15 o 
  -8  10  14       43.98       77.29     12.77 o 
  -6  10  14       10.22        3.78     11.62 o 
  -4  10  14       12.94       13.97     10.99 o 
 -19   1  15      174.70      169.45     32.50 o 
 -17   1  15        3.26        1.57      8.39 o 
 -15   1  15      184.37      167.16      8.72 o 
 -13   1  15        0.46       -4.76      7.63 o 
 -11   1  15       36.08       44.50      7.38 o 
  -9   1  15        4.69       10.00      7.17 o 
  -7   1  15        7.09        2.35      6.92 o 
  -5   1  15       96.12      124.89      7.91 o 
  -3   1  15      360.07      339.50     14.11 o 
  -1   1  15       29.19       30.67      8.40 o 
   1   1  15      138.28      139.00     12.58 o 
   3   1  15       98.99       97.14      9.37 o 
 -20   2  15        0.10       -2.58      8.13 o 
 -18   2  15      287.58      282.12     10.50 o 
 -16   2  15      607.35      611.42     17.64 o 
 -14   2  15       16.30        6.04      7.40 o 
 -12   2  15      273.38      269.31     14.45 o 
 -10   2  15       35.66       34.78      7.35 o 
  -8   2  15       79.25       96.04      7.62 o 
  -6   2  15      490.29      555.68     10.26 o 
  -4   2  15       70.89       82.99      7.79 o 
  -2   2  15      368.12      397.74      8.33 o 
   0   2  15      537.67      570.33     11.96 o 
   2   2  15        1.38        9.92      8.45 o 
 -19   3  15      123.50       95.91     13.64 o 
 -17   3  15        1.26       -0.88      8.49 o 
 -15   3  15      287.36      251.78     19.48 o 
 -13   3  15      172.88      158.54      8.69 o 
 -11   3  15       68.81       47.47      7.68 o 
  -9   3  15        4.80       -5.56      7.13 o 
  -7   3  15      128.38      104.26      5.97 o 
  -5   3  15        1.11       10.81      7.32 o 
  -3   3  15     1376.49     1450.90     65.83 o 
  -1   3  15      426.37      481.23     11.36 o 
   1   3  15       30.09       55.63      8.49 o 
   3   3  15        7.12        6.85      8.77 o 
 -18   4  15       73.09       56.52     12.91 o 
 -16   4  15       82.49       58.21      8.49 o 
 -14   4  15       56.86       52.76      8.14 o 
 -12   4  15       64.00       55.63      8.08 o 
 -10   4  15       72.76       68.79      7.95 o 
  -8   4  15       11.11        0.97      5.56 o 
  -6   4  15        7.88       -7.18      7.18 o 
  -4   4  15       21.15        3.67      7.73 o 
  -2   4  15        2.61        4.28      8.07 o 
   0   4  15        1.21       -8.18      8.18 o 
   2   4  15       63.35       38.61      8.23 o 
 -17   5  15       32.17       23.36     12.17 o 
 -15   5  15      154.52      102.24     13.51 o 
 -13   5  15      656.06      717.16     11.99 o 
 -11   5  15       26.00       32.31      8.90 o 
  -9   5  15      533.59      564.05      8.60 o 
  -7   5  15       19.51       24.54      7.05 o 
  -5   5  15      328.05      353.68      9.93 o 
  -3   5  15       22.68        7.59      8.88 o 
  -1   5  15        0.10        1.49     10.99 o 
   1   5  15       10.30        2.26     11.14 o 
 -18   6  15      110.68      150.13     14.28 o 
 -16   6  15      155.24      167.88     13.81 o 
 -14   6  15       16.66       -5.49     12.16 o 
 -12   6  15      105.39       83.62      9.01 o 
 -10   6  15      377.68      358.43      7.99 o 
  -8   6  15      404.77      385.48     12.16 o 
  -6   6  15      828.99      881.75     24.63 o 
  -4   6  15      104.54      109.45     12.15 o 
  -2   6  15        3.81        7.43     11.20 o 
   0   6  15       61.61       59.64     12.08 o 
 -17   7  15       61.27       70.30     13.16 o 
 -15   7  15      172.31      184.13     13.51 o 
 -13   7  15      253.13      257.73     14.24 o 
 -11   7  15       20.65       18.13      7.40 o 
  -9   7  15      139.07      159.01      8.76 o 
  -7   7  15        4.18       -4.39      9.63 o 
  -5   7  15      175.77      211.30     14.04 o 
  -3   7  15       12.29      -11.95     11.95 o 
  -1   7  15       19.36        7.14     12.09 o 
 -14   8  15       18.73        3.14     11.03 o 
 -12   8  15       42.98       37.62      7.96 o 
 -10   8  15       11.33       10.60      8.02 o 
  -8   8  15      103.62       82.71     11.65 o 
  -6   8  15        0.25        4.70     11.95 o 
  -4   8  15        4.98        5.14     10.82 o 
  -2   8  15       48.17       31.09     12.16 o 
 -11   9  15      159.95      124.64     13.80 o 
  -9   9  15      465.75      519.58     17.50 o 
  -7   9  15      113.90      137.27     13.68 o 
  -5   9  15        0.13        1.55     11.71 o 
 -20   0  16      206.29      235.77     15.08 o 
 -18   0  16        2.87       13.13     12.41 o 
 -16   0  16      720.73      693.19     16.99 o 
 -14   0  16     1114.55     1138.90     20.55 o 
 -12   0  16        0.63       11.00     11.05 o 
 -10   0  16      395.03      398.12     14.45 o 
  -8   0  16       66.95       77.05     11.44 o 
  -6   0  16       52.50       33.49     10.67 o 
  -4   0  16      145.72      189.85     27.67 o 
  -2   0  16      217.83      211.72     12.25 o 
   0   0  16      102.07       99.34     12.41 o 
   2   0  16      140.27      129.10     14.38 o 
 -19   1  16        2.57      -11.04     12.50 o 
 -17   1  16      538.10      562.96     20.47 o 
 -15   1  16        7.86        8.26      8.89 o 
 -13   1  16      272.97      278.04      9.82 o 
 -11   1  16        1.00       12.66      7.59 o 
  -9   1  16       21.82        8.34      7.42 o 
  -7   1  16       11.47       29.89      7.90 o 
  -5   1  16      677.13      634.02     10.81 o 
  -3   1  16       45.13       41.04      6.51 o 
  -1   1  16      189.31      167.01     13.42 o 
   1   1  16       37.32       45.37      8.08 o 
 -18   2  16       46.69       59.84      9.93 o 
 -16   2  16      221.84      215.77     12.03 o 
 -14   2  16      307.40      276.04     12.49 o 
 -12   2  16       11.00        1.62      7.73 o 
 -10   2  16       14.06       11.55      9.38 o 
  -8   2  16       72.30       49.59      7.95 o 
  -6   2  16        8.01       10.01      6.14 o 
  -4   2  16      100.26       55.37      8.09 o 
  -2   2  16        6.88        3.28      6.51 o 
   0   2  16       35.38       44.71      8.75 o 
   2   2  16       24.60       12.05     15.61 o 
 -19   3  16       90.93       84.23     14.02 o 
 -17   3  16       71.42       68.23      9.28 o 
 -15   3  16       38.37       46.65      8.62 o 
 -13   3  16      130.49      120.77      8.91 o 
 -11   3  16      495.55      498.65     20.57 o 
  -9   3  16       32.94       31.70      7.83 o 
  -7   3  16      309.08      316.78      7.69 o 
  -5   3  16        4.71        8.13      7.83 o 
  -3   3  16        0.54        6.54      8.02 o 
  -1   3  16       40.37       30.48      6.62 o 
   1   3  16       40.76       31.00      8.78 o 
 -18   4  16      222.54      294.84     16.56 o 
 -16   4  16      209.64      217.16     15.08 o 
 -14   4  16      478.35      575.74     12.06 o 
 -12   4  16      185.80      147.04      9.31 o 
 -10   4  16      226.92      217.99      9.44 o 
  -8   4  16      628.33      664.17     11.19 o 
  -6   4  16       11.25        9.95      7.78 o 
  -4   4  16      593.06      627.06     11.89 o 
  -2   4  16       92.16      106.78      9.36 o 
   0   4  16        1.91       -7.96      7.96 o 
 -17   5  16      108.87      136.86     14.40 o 
 -15   5  16       30.99       15.46     13.32 o 
 -13   5  16      273.90      286.04     10.88 o 
 -11   5  16      448.48      525.93     11.52 o 
  -9   5  16       67.84       58.73      6.60 o 
  -7   5  16       74.54      102.52      8.27 o 
  -5   5  16       11.24        6.27      7.76 o 
  -3   5  16       34.73       36.32     12.85 o 
  -1   5  16      154.77      169.09     13.35 o 
 -16   6  16      318.42      368.69     17.01 o 
 -14   6  16        0.65       -7.08     13.23 o 
 -12   6  16      100.52      116.53      9.00 o 
 -10   6  16        1.81        3.36      6.35 o 
  -8   6  16      146.66      132.44     10.27 o 
  -6   6  16       89.08       86.62      8.10 o 
  -4   6  16       26.32       17.49     13.03 o 
  -2   6  16       66.33       74.46     12.02 o 
 -15   7  16       97.41      115.46     14.19 o 
 -13   7  16       92.96       69.03     13.48 o 
 -11   7  16      426.92      437.51     26.84 o 
  -9   7  16       35.13       40.33      6.95 o 
  -7   7  16      116.35      132.74     13.74 o 
  -5   7  16       98.96       75.72     12.03 o 
  -3   7  16        7.02       -2.96     13.17 o 
 -12   8  16       36.28       11.93     11.71 o 
 -10   8  16      236.63      263.60     10.39 o 
  -8   8  16      304.43      293.51     27.56 o 
  -6   8  16        0.01       -2.75     11.26 o 
 -19   1  17      225.72      253.15     11.11 o 
 -17   1  17       13.64       23.89      8.65 o 
 -15   1  17      179.01      142.34      9.85 o 
 -13   1  17      136.12      146.04      9.47 o 
 -11   1  17        2.78        0.85      8.20 o 
  -9   1  17      132.01      127.14     18.25 o 
  -7   1  17       42.40       55.66      8.47 o 
  -5   1  17       51.08       66.59      7.06 o 
  -3   1  17      311.10      283.93      8.22 o 
  -1   1  17       48.56       64.11      9.22 o 
 -18   2  17      442.76      423.08     12.13 o 
 -16   2  17      794.67      809.57     13.81 o 
 -14   2  17        2.32       11.15      8.50 o 
 -12   2  17      381.97      357.95     10.68 o 
 -10   2  17      198.97      201.41      9.72 o 
  -8   2  17       54.64       50.87      8.65 o 
  -6   2  17      725.12      713.83     12.10 o 
  -4   2  17      147.31      186.45      9.89 o 
  -2   2  17      118.89      135.43      7.54 o 
 -17   3  17      142.58      164.31     10.32 o 
 -15   3  17      343.85      358.56     26.86 o 
 -13   3  17      496.56      533.68     12.09 o 
 -11   3  17        1.52       -8.36      8.36 o 
  -9   3  17      228.51      225.38     10.07 o 
  -7   3  17      200.94      229.10     11.38 o 
  -5   3  17       71.28       86.94      8.82 o 
  -3   3  17      690.38      773.79     13.40 o 
  -1   3  17       57.69       56.45      7.62 o 
 -16   4  17       17.79       28.01     12.88 o 
 -14   4  17      155.71      178.73     10.27 o 
 -12   4  17        8.00       -4.80      8.65 o 
 -10   4  17       23.20        8.64      8.44 o 
  -8   4  17        1.49        3.13      8.43 o 
  -6   4  17        3.75       -7.36      8.21 o 
  -4   4  17        0.30       -7.56      8.38 o 
  -2   4  17       34.19       36.85     13.65 o 
 -15   5  17       62.63       67.31     14.68 o 
 -13   5  17      229.11      234.74     10.49 o 
 -11   5  17        5.88       14.35      9.61 o 
  -9   5  17      315.41      286.40     10.20 o 
  -7   5  17      150.10      126.90      8.89 o 
  -5   5  17        0.11       -3.35      8.07 o 
  -3   5  17        0.19       -3.41     13.42 o 
 -14   6  17      182.48      158.48     15.19 o 
 -12   6  17      306.93      347.10     25.37 o 
 -10   6  17      343.97      353.69     14.48 o 
  -8   6  17       89.36       76.22      7.29 o 
  -6   6  17      441.78      405.71     17.07 o 
  -4   6  17       67.06       64.88     13.66 o 
 -11   7  17        6.69       33.60     12.38 o 
  -9   7  17      304.49      354.57     12.60 o 
  -7   7  17       16.64       20.80     12.09 o 
 -16   0  18      152.99      143.90     14.17 o 
 -14   0  18      606.43      564.10     17.99 o 
 -12   0  18      123.44      114.39     13.45 o 
 -10   0  18        3.10      -10.87     12.10 o 
  -8   0  18      199.48      201.72     14.65 o 
  -6   0  18      197.24      288.67     15.63 o 
  -4   0  18      124.89      157.13     13.88 o 
 -17   1  18      421.37      427.49     12.10 o 
 -15   1  18      223.68      189.66     10.51 o 
 -13   1  18       51.48       39.10      9.12 o 
 -11   1  18       64.95       46.52      8.84 o 
  -9   1  18      154.21      158.44     20.76 o 
  -7   1  18       89.41      111.72      9.70 o 
  -5   1  18      532.64      596.63     12.71 o 
  -3   1  18       15.92       17.52      9.01 o 
 -16   2  18       45.63       42.70      9.32 o 
 -14   2  18       22.44       11.85     12.53 o 
 -12   2  18        4.10       -3.25      8.79 o 
 -10   2  18       17.76       15.87      8.88 o 
  -8   2  18        0.00        1.71      9.29 o 
  -6   2  18       92.05      110.17      9.64 o 
  -4   2  18        4.30       12.86      8.71 o 
 -15   3  18       82.33       94.87      9.62 o 
 -13   3  18       39.40       29.75      9.08 o 
 -11   3  18      288.45      261.25     10.64 o 
  -9   3  18       62.18       65.56      9.31 o 
  -7   3  18        5.27        3.02      9.55 o 
  -5   3  18       54.39       35.07      8.84 o 
 -14   4  18      371.76      386.85     11.75 o 
 -12   4  18      455.58      514.86     12.47 o 
 -10   4  18       25.89       47.10      9.28 o 
  -8   4  18      474.36      532.25     24.68 o 
  -6   4  18       30.92       15.68      7.29 o 
 -13   5  18        4.29       -2.30      9.40 o 
 -11   5  18      353.09      372.71     11.79 o 
  -9   5  18      121.37      127.79      9.78 o 
  -7   5  18       45.41       47.16      7.90 o 
 -13   1  19       74.47       73.06      9.85 o 
 -11   1  19       20.60       13.34      8.90 o 
  -9   1  19       25.99       15.17     21.28 o 
  -7   1  19      117.51      147.97     27.23 o 
 -14   2  19       20.69       34.98     12.95 o 
 -12   2  19       34.59       44.21      9.31 o 
 -10   2  19      135.05      148.92     17.83 o 
  -8   2  19       28.27       25.02      9.23 o 
 -11   3  19       41.29       11.06     12.53 o 
  -9   3  19       16.95       28.77      9.23 o 
                                                 
